# Supplementary material for: [4′-(3-Pyrid­yl)-2,2′;6′,2′′-terpyridine]dithio­cyanato­copper(II)
Source: Acta Crystallogr Sect E Struct Rep Online. 2010 Mar 24;66(Pt 4):m442. doi: 10.1107/S1600536810010147 (PMC2983769; doi:10.1107/S1600536810010147)
Supplement: Supplementary file 1 [file e-66-0m442-sup1.cif]

##############################################################################
###                                                                        ###
###        Electronic paper (Acta Crystallographica Section E)             ###
###                                                                        ###
##############################################################################
#                                                                            #
# This CIF contains the data in a paper accepted for publication in Acta     #
# Crystallographica Section E. It conforms to the requirements of Notes      #
# for Authors for Section E, and has been peer reviewed under the auspices   #
# of the IUCr Commission on Journals.                                        #
#                                                                            #
# Full details of the Crystallographic Information File format               #
# are given in the paper "The Crystallographic Information File (CIF):       #
# a New Standard Archive File for Crystallography" by S. R. Hall, F. H.      #
# Allen and I. D. Brown [Acta Cryst. (1991), A47, 655-685].                  #
#                                                                            #
# The current version of the core CIF dictionary is obtainable from          #
# ftp://ftp.iucr.org/pub/cif_core.dic. The current version number is 2.4.    #
#                                                                            #
# Software is freely available for graphical display of the structure(s) in  #
# this CIF.  For information consult the CIF home page http://www.iucr.org/  #
# cif/home.html                                                              #
#                                                                            #
# This file may be used for bona fide research purposes within the           #
# scientific community so long as proper attribution is given to the journal # 
# article from which it was obtained.                                        #
#                                                                            #
##############################################################################
                                             
data_I
_audit_creation_method     SHELXL-97
_chemical_name_systematic
;
[4'-(3-Pyridyl)-2,2';6',2''-terpyridine]dithiocyanatocopper(II)
;
_chemical_name_common     ?
_chemical_formula_moiety     'C22 H14 Cu N6 S2'
_chemical_formula_sum     'C22 H14 Cu N6 S2'
_chemical_formula_iupac     '[Cu (N C S)2 (C20 H14 N4)]'
_chemical_formula_weight     490.05
_chemical_melting_point     ?
_symmetry_cell_setting     monoclinic
_symmetry_space_group_name_H-M     'P 21/n'
_symmetry_space_group_name_Hall     '-P 2yn'
loop_
    _symmetry_equiv_pos_as_xyz
    'x, y, z'
    '-x+1/2, y+1/2, -z+1/2'
    '-x, -y, -z'
    'x-1/2, -y-1/2, z-1/2'
_cell_length_a     8.2171(6)
_cell_length_b     23.012(2)
_cell_length_c     11.2279(8)
_cell_angle_alpha     90.00
_cell_angle_beta     99.0790(10)
_cell_angle_gamma     90.00
_cell_volume     2096.5(3)
_cell_formula_units_Z     4
_cell_measurement_reflns_used     2079
_cell_measurement_theta_min     2.6
_cell_measurement_theta_max     21.4
_cell_measurement_temperature     298(2)
_cell_special_details     ?
_exptl_crystal_description     Block
_exptl_crystal_colour     Green
_exptl_crystal_size_max     0.27
_exptl_crystal_size_mid     0.27
_exptl_crystal_size_min     0.18
_exptl_crystal_density_diffrn     1.553
_exptl_crystal_density_meas     ?
_exptl_crystal_density_method     'not measured'
_exptl_crystal_F_000     996
_exptl_absorpt_coefficient_mu     1.264
_exptl_absorpt_correction_type     multi-scan
_exptl_absorpt_process_details     '(SADABS; Bruker, 2002)'
_exptl_absorpt_correction_T_min     0.429
_exptl_absorpt_correction_T_max     0.805
_diffrn_ambient_temperature     298(2)
_diffrn_radiation_type     MoK\a
_diffrn_radiation_wavelength     0.71073
_diffrn_radiation_source     'fine-focus sealed tube'
_diffrn_radiation_monochromator     graphite
_diffrn_measurement_device_type
                                'Bruker SMART APEX area-detector diffractometer'
_diffrn_measurement_method     '\f and \w scan'
_diffrn_detector_area_resol_mean     ?
_diffrn_reflns_number     12626
_diffrn_reflns_av_R_equivalents     0.038
_diffrn_reflns_av_sigmaI/netI     0.055
_diffrn_reflns_theta_min     1.8
_diffrn_reflns_theta_max     27.5
_diffrn_reflns_theta_full     27.5
_diffrn_measured_fraction_theta_max     0.99
_diffrn_measured_fraction_theta_full     0.99
_diffrn_reflns_limit_h_min     -10
_diffrn_reflns_limit_h_max     5
_diffrn_reflns_limit_k_min     -26
_diffrn_reflns_limit_k_max     29
_diffrn_reflns_limit_l_min     -14
_diffrn_reflns_limit_l_max     14
_diffrn_standards_number     0
_diffrn_standards_interval_count     0
_diffrn_standards_interval_time     0
_diffrn_standards_decay_%     0
_reflns_number_total     4781
_reflns_number_gt     3371
_reflns_threshold_expression     I>2\s(I)
_refine_ls_structure_factor_coef     Fsqd
_refine_ls_matrix_type     full
_refine_ls_R_factor_all     0.0896
_refine_ls_R_factor_gt     0.0587
_refine_ls_wR_factor_gt     0.1401
_refine_ls_wR_factor_ref     0.1603
_refine_ls_goodness_of_fit_ref     1.069
_refine_ls_restrained_S_all     1.069
_refine_ls_number_reflns     4781
_refine_ls_number_parameters     280
_refine_ls_number_restraints     0
_refine_ls_hydrogen_treatment     constr
_refine_ls_weighting_scheme     calc
_refine_ls_weighting_details
                 'calc w=1/[\s^2^(Fo^2^)+(0.0832P)^2^] where P=(Fo^2^+2Fc^2^)/3'
_atom_sites_solution_hydrogens     geom
_atom_sites_solution_primary     direct
_atom_sites_solution_secondary     difmap
_refine_ls_shift/su_max     0.001
_refine_ls_shift/su_mean     0.000
_refine_diff_density_max     0.64
_refine_diff_density_min     -0.44
_refine_ls_extinction_method     none
_refine_ls_extinction_coef     ?
loop_
    _atom_type_symbol
    _atom_type_description
    _atom_type_scat_dispersion_real
    _atom_type_scat_dispersion_imag
    _atom_type_scat_source
    'C' 'C' 0.0033 0.0016
                         'International Tables Vol C Tables 4.2.6.8 and 6.1.1.4'
    'H' 'H' 0.0000 0.0000
                         'International Tables Vol C Tables 4.2.6.8 and 6.1.1.4'
    'N' 'N' 0.0061 0.0033
                         'International Tables Vol C Tables 4.2.6.8 and 6.1.1.4'
    'S' 'S' 0.1246 0.1234
                         'International Tables Vol C Tables 4.2.6.8 and 6.1.1.4'
    'Cu' 'Cu' 0.3201 1.2651
                         'International Tables Vol C Tables 4.2.6.8 and 6.1.1.4'
_computing_data_collection     'SMART (Bruker, 2002)'
_computing_cell_refinement     'SAINT (Bruker, 2002)'
_computing_data_reduction     'SAINT (Bruker, 2002)'
_computing_structure_solution     'SHELXS97 (Sheldrick, 2008)'
_computing_structure_refinement     'SHELXL97 (Sheldrick, 2008)'
_computing_molecular_graphics     'ORTEP-3 (Farrugia, 1997)'
_computing_publication_material     'SHELXL97 (Sheldrick, 2008)'
loop_
    _atom_site_type_symbol
    _atom_site_label
    _atom_site_fract_x
    _atom_site_fract_y
    _atom_site_fract_z
    _atom_site_U_iso_or_equiv
    _atom_site_adp_type
    _atom_site_calc_flag
    _atom_site_refinement_flags
    _atom_site_occupancy
    _atom_site_disorder_assembly
    _atom_site_disorder_group
    Cu Cu1 0.35786(5) 0.135609(18) 0.69095(4) 0.04072(18) Uani d . 1 . .
    S S1 0.5487(2) 0.10524(7) 0.30631(12) 0.0930(5) Uani d . 1 . .
    S S2 0.69634(16) 0.05042(5) 1.01610(12) 0.0705(4) Uani d . 1 . .
    N N1 0.4648(4) 0.21527(13) 0.7228(3) 0.0395(7) Uani d . 1 . .
    N N2 0.1730(3) 0.18662(12) 0.6333(3) 0.0376(7) Uani d . 1 . .
    N N3 0.1684(4) 0.07761(13) 0.6675(3) 0.0477(8) Uani d . 1 . .
    N N4 0.4448(5) 0.12136(17) 0.5232(4) 0.0681(11) Uani d . 1 . .
    N N5 0.5115(4) 0.09198(15) 0.8049(3) 0.0567(9) Uani d . 1 . .
    N N6 -0.4985(4) 0.30689(15) 0.3820(3) 0.0545(9) Uani d . 1 . .
    C C1 0.6201(4) 0.22617(17) 0.7760(4) 0.0459(9) Uani d . 1 . .
    H H1 0.6878 0.1950 0.8032 0.055 Uiso calc R 1 . .
    C C2 0.6827(5) 0.28129(18) 0.7918(4) 0.0517(10) Uani d . 1 . .
    H H2 0.7899 0.2875 0.8306 0.062 Uiso calc R 1 . .
    C C3 0.5841(5) 0.32709(17) 0.7493(4) 0.0544(11) Uani d . 1 . .
    H H3 0.6247 0.3648 0.7579 0.065 Uiso calc R 1 . .
    C C4 0.4239(5) 0.31726(16) 0.6935(4) 0.0473(10) Uani d . 1 . .
    H H4 0.3556 0.3481 0.6649 0.057 Uiso calc R 1 . .
    C C5 0.3680(4) 0.26104(15) 0.6813(3) 0.0369(8) Uani d . 1 . .
    C C6 0.1981(4) 0.24383(15) 0.6274(3) 0.0362(8) Uani d . 1 . .
    C C7 0.0730(4) 0.28084(15) 0.5800(3) 0.0394(8) Uani d . 1 . .
    H H7 0.0929 0.3204 0.5741 0.047 Uiso calc R 1 . .
    C C8 -0.0849(4) 0.25821(15) 0.5408(3) 0.0378(8) Uani d . 1 . .
    C C9 -0.1082(4) 0.19839(16) 0.5516(3) 0.0414(9) Uani d . 1 . .
    H H9 -0.2116 0.1820 0.5272 0.050 Uiso calc R 1 . .
    C C10 0.0237(4) 0.16374(15) 0.5987(3) 0.0396(8) Uani d . 1 . .
    C C11 0.0177(5) 0.10032(16) 0.6220(4) 0.0475(10) Uani d . 1 . .
    C C12 -0.1211(6) 0.0675(2) 0.6069(5) 0.0726(15) Uani d . 1 . .
    H H12 -0.2220 0.0839 0.5749 0.087 Uiso calc R 1 . .
    C C13 -0.1112(7) 0.0091(2) 0.6397(6) 0.094(2) Uani d . 1 . .
    H H13 -0.2052 -0.0140 0.6326 0.113 Uiso calc R 1 . .
    C C14 0.0431(7) -0.0137(2) 0.6833(6) 0.097(2) Uani d . 1 . .
    H H14 0.0545 -0.0529 0.7031 0.116 Uiso calc R 1 . .
    C C15 0.1769(6) 0.02138(17) 0.6969(5) 0.0661(13) Uani d . 1 . .
    H H15 0.2791 0.0057 0.7280 0.079 Uiso calc R 1 . .
    C C16 -0.4894(5) 0.36367(19) 0.4057(4) 0.0554(11) Uani d . 1 . .
    H H16 -0.5805 0.3866 0.3774 0.066 Uiso calc R 1 . .
    C C17 -0.3527(5) 0.39026(18) 0.4697(4) 0.0550(11) Uani d . 1 . .
    H H17 -0.3514 0.4301 0.4835 0.066 Uiso calc R 1 . .
    C C18 -0.2186(5) 0.35648(16) 0.5128(4) 0.0482(10) Uani d . 1 . .
    H H18 -0.1246 0.3734 0.5557 0.058 Uiso calc R 1 . .
    C C19 -0.2235(4) 0.29699(15) 0.4923(3) 0.0374(8) Uani d . 1 . .
    C C20 -0.3672(5) 0.27481(17) 0.4255(4) 0.0480(10) Uani d . 1 . .
    H H20 -0.3720 0.2351 0.4102 0.058 Uiso calc R 1 . .
    C C22 0.4845(5) 0.11376(17) 0.4333(4) 0.0441(9) Uani d . 1 . .
    C C23 0.5890(5) 0.07416(16) 0.8920(4) 0.0468(9) Uani d . 1 . .
loop_
    _atom_site_aniso_label
    _atom_site_aniso_U_11
    _atom_site_aniso_U_22
    _atom_site_aniso_U_33
    _atom_site_aniso_U_12
    _atom_site_aniso_U_13
    _atom_site_aniso_U_23
    Cu1 0.0325(3) 0.0397(3) 0.0473(3) 0.00621(19) -0.0019(2) 0.00460(19)
    S1 0.1100(13) 0.1146(12) 0.0590(8) 0.0514(10) 0.0277(8) 0.0161(8)
    S2 0.0649(8) 0.0655(8) 0.0726(8) -0.0015(6) -0.0159(6) 0.0226(6)
    N1 0.0289(15) 0.0434(17) 0.0445(17) 0.0030(13) 0.0009(13) 0.0023(13)
    N2 0.0282(15) 0.0349(15) 0.0471(18) 0.0007(12) -0.0026(13) -0.0006(13)
    N3 0.0423(18) 0.0389(17) 0.057(2) 0.0000(14) -0.0059(16) 0.0046(15)
    N4 0.069(3) 0.073(3) 0.064(3) 0.017(2) 0.015(2) 0.001(2)
    N5 0.045(2) 0.055(2) 0.065(2) 0.0071(17) -0.0078(18) 0.0152(17)
    N6 0.0328(17) 0.061(2) 0.066(2) 0.0045(16) -0.0062(16) 0.0049(17)
    C1 0.0250(18) 0.052(2) 0.057(2) 0.0032(16) -0.0053(17) 0.0087(18)
    C2 0.0277(18) 0.062(3) 0.062(3) -0.0025(18) -0.0034(18) 0.004(2)
    C3 0.039(2) 0.045(2) 0.077(3) -0.0086(19) 0.003(2) -0.002(2)
    C4 0.0312(19) 0.040(2) 0.069(3) 0.0007(17) 0.0017(18) 0.0014(18)
    C5 0.0270(17) 0.044(2) 0.0386(19) 0.0037(15) 0.0016(15) 0.0003(15)
    C6 0.0280(17) 0.0418(19) 0.0378(19) 0.0031(15) 0.0021(15) -0.0020(15)
    C7 0.0333(19) 0.0378(19) 0.045(2) 0.0023(15) -0.0012(16) 0.0035(15)
    C8 0.0298(18) 0.041(2) 0.041(2) 0.0018(15) -0.0014(15) -0.0007(15)
    C9 0.0291(18) 0.042(2) 0.049(2) -0.0011(16) -0.0045(16) -0.0009(16)
    C10 0.0327(19) 0.039(2) 0.045(2) 0.0014(16) -0.0003(16) 0.0026(16)
    C11 0.044(2) 0.039(2) 0.055(2) -0.0036(17) -0.0060(19) 0.0045(17)
    C12 0.048(3) 0.057(3) 0.102(4) -0.009(2) -0.022(3) 0.015(3)
    C13 0.069(3) 0.052(3) 0.146(5) -0.022(3) -0.029(4) 0.024(3)
    C14 0.084(4) 0.047(3) 0.144(6) -0.011(3) -0.034(4) 0.033(3)
    C15 0.061(3) 0.042(2) 0.088(3) 0.003(2) -0.012(3) 0.014(2)
    C16 0.036(2) 0.063(3) 0.064(3) 0.016(2) 0.000(2) 0.015(2)
    C17 0.047(2) 0.041(2) 0.077(3) 0.0076(19) 0.008(2) 0.007(2)
    C18 0.034(2) 0.049(2) 0.057(2) -0.0013(17) -0.0050(18) 0.0067(18)
    C19 0.0278(17) 0.0392(19) 0.044(2) 0.0032(15) 0.0019(15) 0.0036(15)
    C20 0.035(2) 0.048(2) 0.057(2) 0.0032(17) -0.0060(18) -0.0001(18)
    C22 0.036(2) 0.044(2) 0.050(2) 0.0082(17) 0.0011(18) 0.0021(18)
    C23 0.036(2) 0.038(2) 0.065(3) -0.0003(17) 0.0044(19) 0.0053(18)
loop_
    _geom_bond_atom_site_label_1
    _geom_bond_atom_site_label_2
    _geom_bond_site_symmetry_2
    _geom_bond_distance
    _geom_bond_publ_flag
    Cu1 N1 . 2.040(3) n
    Cu1 N2 . 1.948(3) n
    Cu1 N3 . 2.036(3) n
    Cu1 N4 . 2.143(4) n
    Cu1 N5 . 1.931(3) n
    S1 C22 . 1.609(5) no
    S2 C23 . 1.622(4) no
    N1 C1 . 1.344(4) no
    N1 C5 . 1.357(4) no
    N2 C10 . 1.335(4) no
    N2 C6 . 1.336(4) no
    N3 C15 . 1.334(5) no
    N3 C11 . 1.366(5) no
    N4 C22 . 1.122(5) no
    N5 C23 . 1.154(5) no
    N6 C16 . 1.333(5) no
    N6 C20 . 1.334(5) no
    C1 C2 . 1.370(5) no
    C1 H1 . 0.9300 no
    C2 C3 . 1.369(5) no
    C2 H2 . 0.9300 no
    C3 C4 . 1.384(5) no
    C3 H3 . 0.9300 no
    C4 C5 . 1.373(5) no
    C4 H4 . 0.9300 no
    C5 C6 . 1.485(4) no
    C6 C7 . 1.375(5) no
    C7 C8 . 1.403(5) no
    C7 H7 . 0.9300 no
    C8 C9 . 1.398(5) no
    C8 C19 . 1.482(5) no
    C9 C10 . 1.382(5) no
    C9 H9 . 0.9300 no
    C10 C11 . 1.485(5) no
    C11 C12 . 1.356(6) no
    C12 C13 . 1.395(6) no
    C12 H12 . 0.9300 no
    C13 C14 . 1.388(7) no
    C13 H13 . 0.9300 no
    C14 C15 . 1.353(6) no
    C14 H14 . 0.9300 no
    C15 H15 . 0.9300 no
    C16 C17 . 1.378(6) no
    C16 H16 . 0.9300 no
    C17 C18 . 1.373(5) no
    C17 H17 . 0.9300 no
    C18 C19 . 1.388(5) no
    C18 H18 . 0.9300 no
    C19 C20 . 1.392(5) no
    C20 H20 . 0.9300 no
loop_
    _geom_angle_atom_site_label_1
    _geom_angle_atom_site_label_2
    _geom_angle_atom_site_label_3
    _geom_angle_site_symmetry_1
    _geom_angle_site_symmetry_3
    _geom_angle
    _geom_angle_publ_flag
    N1 Cu1 N2 . . 79.00(10)
                          n
    N1 Cu1 N3 . . 155.70(10)
                           n
    N1 Cu1 N4 . . 95.60(10)
                          n
    N1 Cu1 N5 . . 97.60(10)
                          n
    N2 Cu1 N3 . . 79.10(10)
                          n
    N2 Cu1 N4 . . 98.70(10)
                          n
    N2 Cu1 N5 . . 158.0(2) n
    N3 Cu1 N4 . . 98.1(2) n
    N3 Cu1 N5 . . 98.70(10)
                          n
    N4 Cu1 N5 . . 103.2(2) n
    C1 N1 C5 . . 118.1(3) no
    C1 N1 Cu1 . . 126.7(3) no
    C5 N1 Cu1 . . 115.1(2) no
    C10 N2 C6 . . 121.1(3) no
    C10 N2 Cu1 . . 119.5(2) no
    C6 N2 Cu1 . . 119.5(2) no
    C15 N3 C11 . . 118.2(3) no
    C15 N3 Cu1 . . 126.5(3) no
    C11 N3 Cu1 . . 115.3(2) no
    C22 N4 Cu1 . . 177.4(4) no
    C23 N5 Cu1 . . 164.0(4) no
    C16 N6 C20 . . 116.9(3) no
    N1 C1 C2 . . 122.8(3) no
    N1 C1 H1 . . 118.6 no
    C2 C1 H1 . . 118.6 no
    C3 C2 C1 . . 118.6(3) no
    C3 C2 H2 . . 120.7 no
    C1 C2 H2 . . 120.7 no
    C2 C3 C4 . . 120.0(4) no
    C2 C3 H3 . . 120.0 no
    C4 C3 H3 . . 120.0 no
    C5 C4 C3 . . 118.6(4) no
    C5 C4 H4 . . 120.7 no
    C3 C4 H4 . . 120.7 no
    N1 C5 C4 . . 121.9(3) no
    N1 C5 C6 . . 113.3(3) no
    C4 C5 C6 . . 124.8(3) no
    N2 C6 C7 . . 121.2(3) no
    N2 C6 C5 . . 112.6(3) no
    C7 C6 C5 . . 126.1(3) no
    C6 C7 C8 . . 119.3(3) no
    C6 C7 H7 . . 120.4 no
    C8 C7 H7 . . 120.4 no
    C9 C8 C7 . . 118.1(3) no
    C9 C8 C19 . . 121.2(3) no
    C7 C8 C19 . . 120.8(3) no
    C10 C9 C8 . . 119.5(3) no
    C10 C9 H9 . . 120.3 no
    C8 C9 H9 . . 120.3 no
    N2 C10 C9 . . 120.9(3) no
    N2 C10 C11 . . 113.0(3) no
    C9 C10 C11 . . 126.1(3) no
    C12 C11 N3 . . 121.9(4) no
    C12 C11 C10 . . 125.1(4) no
    N3 C11 C10 . . 112.9(3) no
    C11 C12 C13 . . 119.4(4) no
    C11 C12 H12 . . 120.3 no
    C13 C12 H12 . . 120.3 no
    C14 C13 C12 . . 118.0(5) no
    C14 C13 H13 . . 121.0 no
    C12 C13 H13 . . 121.0 no
    C15 C14 C13 . . 119.7(4) no
    C15 C14 H14 . . 120.2 no
    C13 C14 H14 . . 120.2 no
    N3 C15 C14 . . 122.7(4) no
    N3 C15 H15 . . 118.6 no
    C14 C15 H15 . . 118.6 no
    N6 C16 C17 . . 123.7(4) no
    N6 C16 H16 . . 118.2 no
    C17 C16 H16 . . 118.2 no
    C18 C17 C16 . . 118.4(4) no
    C18 C17 H17 . . 120.8 no
    C16 C17 H17 . . 120.8 no
    C17 C18 C19 . . 120.0(4) no
    C17 C18 H18 . . 120.0 no
    C19 C18 H18 . . 120.0 no
    C18 C19 C20 . . 116.8(3) no
    C18 C19 C8 . . 122.2(3) no
    C20 C19 C8 . . 121.0(3) no
    N6 C20 C19 . . 124.2(4) no
    N6 C20 H20 . . 117.9 no
    C19 C20 H20 . . 117.9 no
    N4 C22 S1 . . 177.1(5) no
    N5 C23 S2 . . 178.6(4) no
loop_
    _geom_torsion_atom_site_label_1
    _geom_torsion_atom_site_label_2
    _geom_torsion_atom_site_label_3
    _geom_torsion_atom_site_label_4
    _geom_torsion_site_symmetry_1
    _geom_torsion_site_symmetry_2
    _geom_torsion_site_symmetry_3
    _geom_torsion_site_symmetry_4
    _geom_torsion
    _geom_torsion_publ_flag
    N5 Cu1 N1 C1 . . . . 18.8(3) no
    N2 Cu1 N1 C1 . . . . 176.8(3) no
    N3 Cu1 N1 C1 . . . . 150.6(3) no
    N4 Cu1 N1 C1 . . . . -85.4(3) no
    N5 Cu1 N1 C5 . . . . -163.6(3) no
    N2 Cu1 N1 C5 . . . . -5.6(2) no
    N3 Cu1 N1 C5 . . . . -31.8(4) no
    N4 Cu1 N1 C5 . . . . 92.2(3) no
    N5 Cu1 N2 C10 . . . . -91.2(4) no
    N3 Cu1 N2 C10 . . . . -4.8(3) no
    N1 Cu1 N2 C10 . . . . -174.1(3) no
    N4 Cu1 N2 C10 . . . . 91.8(3) no
    N5 Cu1 N2 C6 . . . . 89.9(4) no
    N3 Cu1 N2 C6 . . . . 176.3(3) no
    N1 Cu1 N2 C6 . . . . 6.9(3) no
    N4 Cu1 N2 C6 . . . . -87.1(3) no
    N5 Cu1 N3 C15 . . . . -16.7(4) no
    N2 Cu1 N3 C15 . . . . -174.5(4) no
    N1 Cu1 N3 C15 . . . . -148.3(4) no
    N4 Cu1 N3 C15 . . . . 88.1(4) no
    N5 Cu1 N3 C11 . . . . 160.2(3) no
    N2 Cu1 N3 C11 . . . . 2.4(3) no
    N1 Cu1 N3 C11 . . . . 28.5(5) no
    N4 Cu1 N3 C11 . . . . -95.0(3) no
    N2 Cu1 N5 C23 . . . . -15.6(15) no
    N3 Cu1 N5 C23 . . . . -98.2(12) no
    N1 Cu1 N5 C23 . . . . 63.7(12) no
    N4 Cu1 N5 C23 . . . . 161.3(12) no
    C5 N1 C1 C2 . . . . 1.3(6) no
    Cu1 N1 C1 C2 . . . . 178.8(3) no
    N1 C1 C2 C3 . . . . -1.5(7) no
    C1 C2 C3 C4 . . . . 1.1(7) no
    C2 C3 C4 C5 . . . . -0.5(7) no
    C1 N1 C5 C4 . . . . -0.7(5) no
    Cu1 N1 C5 C4 . . . . -178.5(3) no
    C1 N1 C5 C6 . . . . -178.5(3) no
    Cu1 N1 C5 C6 . . . . 3.7(4) no
    C3 C4 C5 N1 . . . . 0.4(6) no
    C3 C4 C5 C6 . . . . 177.9(4) no
    C10 N2 C6 C7 . . . . -3.1(5) no
    Cu1 N2 C6 C7 . . . . 175.8(3) no
    C10 N2 C6 C5 . . . . 174.2(3) no
    Cu1 N2 C6 C5 . . . . -6.8(4) no
    N1 C5 C6 N2 . . . . 1.7(4) no
    C4 C5 C6 N2 . . . . -176.0(3) no
    N1 C5 C6 C7 . . . . 178.9(3) no
    C4 C5 C6 C7 . . . . 1.2(6) no
    N2 C6 C7 C8 . . . . 2.0(5) no
    C5 C6 C7 C8 . . . . -175.0(3) no
    C6 C7 C8 C9 . . . . -0.1(5) no
    C6 C7 C8 C19 . . . . 178.4(3) no
    C7 C8 C9 C10 . . . . -0.7(5) no
    C19 C8 C9 C10 . . . . -179.1(3) no
    C6 N2 C10 C9 . . . . 2.3(5) no
    Cu1 N2 C10 C9 . . . . -176.6(3) no
    C6 N2 C10 C11 . . . . -175.0(3) no
    Cu1 N2 C10 C11 . . . . 6.0(4) no
    C8 C9 C10 N2 . . . . -0.4(6) no
    C8 C9 C10 C11 . . . . 176.6(4) no
    C15 N3 C11 C12 . . . . 0.3(7) no
    Cu1 N3 C11 C12 . . . . -176.8(4) no
    C15 N3 C11 C10 . . . . 177.2(4) no
    Cu1 N3 C11 C10 . . . . 0.0(4) no
    N2 C10 C11 C12 . . . . 173.0(4) no
    C9 C10 C11 C12 . . . . -4.1(7) no
    N2 C10 C11 N3 . . . . -3.7(5) no
    C9 C10 C11 N3 . . . . 179.1(4) no
    N3 C11 C12 C13 . . . . 0.7(8) no
    C10 C11 C12 C13 . . . . -175.7(5) no
    C11 C12 C13 C14 . . . . -2.1(10) no
    C12 C13 C14 C15 . . . . 2.5(11) no
    C11 N3 C15 C14 . . . . 0.1(8) no
    Cu1 N3 C15 C14 . . . . 176.9(5) no
    C13 C14 C15 N3 . . . . -1.5(10) no
    C20 N6 C16 C17 . . . . 1.2(7) no
    N6 C16 C17 C18 . . . . -0.7(7) no
    C16 C17 C18 C19 . . . . -0.5(6) no
    C17 C18 C19 C20 . . . . 1.2(6) no
    C17 C18 C19 C8 . . . . -177.6(4) no
    C9 C8 C19 C18 . . . . 160.4(4) no
    C7 C8 C19 C18 . . . . -18.0(6) no
    C9 C8 C19 C20 . . . . -18.2(6) no
    C7 C8 C19 C20 . . . . 163.3(4) no
    C16 N6 C20 C19 . . . . -0.4(6) no
    C18 C19 C20 N6 . . . . -0.7(6) no
    C8 C19 C20 N6 . . . . 178.0(4) no
data_global
_journal_date_recd_electronic     2010-03-14
_journal_date_accepted     2010-03-18
_journal_name_full     'Acta Crystallographica, Section E'
_journal_year     2010
_journal_volume     66
_journal_issue      4
_journal_page_first     m442
_journal_page_last     m442
_journal_paper_category     QM
_journal_coeditor_code     BT5216
loop_
    _publ_contact_author_name
    _publ_contact_author_address
    _publ_contact_author_email
    'Hua Feng'
;
College of Chemistry & Chemical Engineering
Northwest Normal University
Lanzhou
Gansu 730070
People's Republic of China
;
 'hfeng@nwnu.edu.cn'
    'Hu, Dongcheng'
;
College of Chemistry & Chemical Engineering
Northwest Normal University
Lanzhou
Gansu 730070
People's Republic of China
;
 'hudch@163.com'
_publ_contact_author_fax     ?
_publ_contact_author_phone     '+86-931-7971533'
_publ_section_title
;
[4'-(3-Pyridyl)-2,2';6',2''-terpyridine]dithiocyanatocopper(II)
;
loop_
    _publ_author_name
    _publ_author_address
    'Hu, Dongcheng'
;
College of Chemistry & Chemical Engineering
Northwest Normal University
Lanzhou
Gansu 730070
People's Republic of China
;
    'Feng, Hua'
;
College of Chemistry & Chemical Engineering
Northwest Normal University
Lanzhou
Gansu 730070
People's Republic of China
;
    'Hu, Changqiu'
;
College of Chemistry & Chemical Engineering
Northwest Normal University
Lanzhou
Gansu 730070
People's Republic of China
;
