# Supplementary material for: [4′-(3-Pyrid­yl)-2,2′;6′,2′′-terpyridine]dithio­cyanato­copper(II)
Source: Acta Crystallogr Sect E Struct Rep Online. 2010 Mar 24;66(Pt 4):m442. doi: 10.1107/S1600536810010147 (PMC2983769; doi:10.1107/S1600536810010147)
Supplement: Supplementary file 2 [file e-66-0m442-Isup2.hkl]

# 
# h,k,l, Fc-squared, Fo-squared, sigma(Fo-squared) and status flag 
# 
data_I
_shelx_title '  P2(1)/n' 
_shelx_refln_list_code          4 
_shelx_F_calc_maximum      336.60 
_exptl_crystal_F_000       996.00 
_reflns_d_resolution_high  0.7696 
 
loop_ 
 _symmetry_equiv_pos_as_xyz 
 'x, y, z' 
 '-x+1/2, y+1/2, -z+1/2' 
 '-x, -y, -z' 
 'x-1/2, -y-1/2, z-1/2' 
 
_cell_length_a     8.2171 
_cell_length_b    23.0118 
_cell_length_c    11.2279 
_cell_angle_alpha  90.000 
_cell_angle_beta   99.079 
_cell_angle_gamma  90.000 
 
_shelx_F_squared_multiplier     1.000 
 
loop_ 
 _refln_index_h 
 _refln_index_k 
 _refln_index_l 
 _refln_F_squared_calc 
 _refln_F_squared_meas 
 _refln_F_squared_sigma 
 _refln_observed_status 
   2   0   0     7177.31     8824.18    233.56 o 
   4   0   0     4543.38     4524.37    143.78 o 
   6   0   0     3102.26     3063.50    110.78 o 
   8   0   0      292.44      267.67     31.97 o 
  10   0   0        2.64       -0.88     33.81 o 
   1   1   0      517.35      742.60     29.17 o 
   2   1   0       71.19       88.47      7.36 o 
   3   1   0      265.18      208.36     12.38 o 
   4   1   0       83.44      113.78     16.10 o 
   5   1   0      108.87      142.07     14.88 o 
   6   1   0     1428.50     1235.15     87.21 o 
   7   1   0        3.55       20.98      9.98 o 
   8   1   0       16.44       27.11     11.82 o 
   9   1   0        0.56       -3.43     12.86 o 
  10   1   0      223.68      227.86     24.10 o 
   0   2   0    13772.21       -3.81      2.54 o 
   1   2   0    12795.51    15111.76    188.77 o 
   2   2   0      414.40      464.07     14.42 o 
   3   2   0       29.48       20.24      5.89 o 
   4   2   0      822.49      904.28     27.59 o 
   5   2   0     4529.72     4744.55     90.73 o 
   6   2   0       78.76       78.33     13.35 o 
   7   2   0      359.78      378.55     27.31 o 
   8   2   0       77.41       76.76     15.52 o 
   9   2   0     1152.07     1131.84     41.80 o 
  10   2   0        1.34       16.59     17.44 o 
   1   3   0     1611.25     1697.15     23.25 o 
   2   3   0       18.66       29.17      5.52 o 
   3   3   0     2123.86     2080.50     43.75 o 
   4   3   0      861.31      943.69     28.37 o 
   5   3   0      831.10      778.08     28.51 o 
   6   3   0     1830.64     1711.61     61.07 o 
   7   3   0      367.52      342.85     26.41 o 
   8   3   0       72.64       97.91     16.81 o 
   9   3   0       10.14        5.84     18.45 o 
  10   3   0        8.33       18.74     22.82 o 
   0   4   0    10105.07    10863.61    192.19 o 
   1   4   0    12243.22    13945.65    175.15 o 
   2   4   0     6296.04     7436.77    115.92 o 
   3   4   0       16.87       51.99      7.55 o 
   4   4   0       61.04       51.75      8.92 o 
   5   4   0       27.40       57.89     10.61 o 
   6   4   0     1517.20     1524.13     46.78 o 
   7   4   0      300.92      284.51     24.65 o 
   8   4   0      593.41      567.97     35.11 o 
   9   4   0       13.48       38.75     15.62 o 
  10   4   0      284.06      303.34     40.34 o 
   1   5   0    25792.86    29936.23    330.30 o 
   2   5   0    14477.91    15514.84    199.03 o 
   3   5   0       17.09        3.98      4.51 o 
   4   5   0     7726.36     8709.09    143.48 o 
   5   5   0        0.12        5.11      7.55 o 
   6   5   0      139.19      188.86     18.98 o 
   7   5   0      286.58      309.58     25.59 o 
   8   5   0       67.65       81.91     19.21 o 
   9   5   0        5.38       21.97     15.78 o 
  10   5   0        7.84       18.92     22.76 o 
   0   6   0     2601.68     2764.85     47.46 o 
   1   6   0    11146.03    12604.89    144.28 o 
   2   6   0      301.20      379.71     10.95 o 
   3   6   0     3686.77     4331.99     76.92 o 
   4   6   0       67.96       26.38     10.08 o 
   5   6   0     2613.76     2417.38     58.02 o 
   6   6   0        2.78       15.47      9.84 o 
   7   6   0      162.32      166.97     19.35 o 
   8   6   0       38.16       59.56     20.13 o 
   9   6   0      346.91      414.38     42.38 o 
  10   6   0       28.09       25.24     23.02 o 
   1   7   0       17.57       10.00      3.80 o 
   2   7   0      292.50      291.50     10.31 o 
   3   7   0    12171.45    14632.40    223.54 o 
   4   7   0     1594.72     1599.76     40.18 o 
   5   7   0      366.78      382.23     22.40 o 
   6   7   0       32.24       41.10     12.34 o 
   7   7   0     2032.48     1811.61     84.68 o 
   8   7   0       66.88       77.13     21.73 o 
   9   7   0       34.24       57.60     25.27 o 
  10   7   0       19.22       53.37     27.46 o 
   0   8   0     5719.36     6463.67    102.20 o 
   1   8   0      119.11      123.08      7.14 o 
   2   8   0      725.27      634.35     16.12 o 
   3   8   0     2747.03     2900.61     49.88 o 
   4   8   0     2231.95     2165.36     49.55 o 
   5   8   0      113.87      120.94     19.26 o 
   6   8   0      358.28      396.16     25.90 o 
   7   8   0      305.62      311.51     35.58 o 
   8   8   0      453.35      480.70     85.62 o 
   9   8   0      118.42      103.67     44.31 o 
  10   8   0      280.28      274.20     41.10 o 
   1   9   0     5519.54     6488.08     81.41 o 
   2   9   0     9379.02    10001.29    121.12 o 
   3   9   0     3561.79     3786.47     61.96 o 
   4   9   0      102.84      135.32     13.11 o 
   5   9   0      340.83      363.20     22.89 o 
   6   9   0     1068.79     1151.97     51.37 o 
   7   9   0        0.72        1.29     14.14 o 
   8   9   0      746.62      650.56     51.58 o 
   9   9   0       22.86       57.70     27.58 o 
  10   9   0        4.61       16.62     37.16 o 
   0  10   0      274.56      414.00     16.10 o 
   1  10   0     4550.90     4924.66     65.47 o 
   2  10   0     6616.11     6772.09     86.93 o 
   3  10   0      258.08      247.31     14.36 o 
   4  10   0     2356.14     2379.20     67.45 o 
   5  10   0      843.49      877.92     68.54 o 
   6  10   0       52.34       71.66     19.80 o 
   7  10   0       27.12       72.77     20.34 o 
   8  10   0       26.09       34.46     21.35 o 
   9  10   0      204.14      250.09     38.32 o 
   1  11   0     9159.40    10167.83    123.81 o 
   2  11   0       12.79        7.48      4.76 o 
   3  11   0     6919.10     6331.21     85.24 o 
   4  11   0        0.57       -3.34      6.10 o 
   5  11   0      100.63       87.02     19.88 o 
   6  11   0      251.09      208.56     29.43 o 
   7  11   0      149.32      199.63     51.12 o 
   8  11   0        3.76        8.47     17.23 o 
   9  11   0       28.84       49.51     24.55 o 
   0  12   0     3445.83     3235.76     61.78 o 
   1  12   0      430.74      426.56     17.03 o 
   2  12   0      760.46      651.47     17.67 o 
   3  12   0     1043.83      941.10     25.64 o 
   4  12   0      314.72      304.05     25.16 o 
   5  12   0       28.93       40.47     16.86 o 
   6  12   0      302.49      363.09     35.72 o 
   7  12   0        1.15       -1.97     15.41 o 
   8  12   0       45.20       55.20     22.54 o 
   9  12   0      141.58      171.53     33.13 o 
   1  13   0        8.69        9.78      4.34 o 
   2  13   0     3292.08     3311.14     51.26 o 
   3  13   0      105.15      139.90     13.60 o 
   4  13   0      165.44      176.28     19.27 o 
   5  13   0      362.51      332.96     32.80 o 
   6  13   0      126.68      194.01     28.62 o 
   7  13   0        5.60       18.68     18.43 o 
   8  13   0      562.67      469.59     46.96 o 
   9  13   0       22.34       24.15     28.04 o 
   0  14   0     1356.49     1482.95     56.99 o 
   1  14   0       36.41       44.37      6.56 o 
   2  14   0      600.08      607.66     23.15 o 
   3  14   0      439.54      427.14     22.18 o 
   4  14   0     1499.44     1292.06     44.14 o 
   5  14   0      258.29      292.66     32.27 o 
   6  14   0       82.65      117.43     28.73 o 
   7  14   0        3.28       -9.25     17.64 o 
   8  14   0      334.50      380.31     43.93 o 
   9  14   0      378.94      332.81     45.03 o 
   1  15   0      292.40      271.35     13.73 o 
   2  15   0      131.61      131.91     13.19 o 
   3  15   0     3295.43     2950.96     67.22 o 
   4  15   0      457.49      449.24     31.42 o 
   5  15   0        1.64       31.23     17.13 o 
   6  15   0       72.03       66.54     22.37 o 
   7  15   0      238.79      303.64     37.83 o 
   8  15   0        0.86        6.53     21.42 o 
   9  15   0       19.96       -2.31     34.16 o 
   0  16   0     1346.47     1411.12     38.40 o 
   1  16   0     2996.64     3055.49     51.09 o 
   2  16   0      400.58      360.40     20.23 o 
   3  16   0      118.52       82.33     14.61 o 
   4  16   0     1019.49      952.05     41.34 o 
   5  16   0      721.91      666.26     57.12 o 
   6  16   0        6.24      -28.34     24.12 o 
   7  16   0       38.00       51.70     24.05 o 
   8  16   0        0.32        5.92     21.87 o 
   1  17   0      225.90      223.54     14.57 o 
   2  17   0     5020.46     4903.35     93.84 o 
   3  17   0      143.24      166.61     16.56 o 
   4  17   0        1.60      -14.01     12.28 o 
   5  17   0       45.52       79.36     44.08 o 
   6  17   0      295.61      247.05     34.59 o 
   7  17   0       34.51       24.15     50.43 o 
   8  17   0       73.68       81.25     30.00 o 
   0  18   0      547.31      534.08    139.51 o 
   1  18   0      288.00      291.50     16.31 o 
   2  18   0      420.51      393.35     27.14 o 
   3  18   0       15.06       11.42     20.70 o 
   4  18   0      505.85      485.59     33.56 o 
   5  18   0      189.49      263.94     33.59 o 
   6  18   0      252.57      268.73     36.00 o 
   7  18   0      164.76      101.31     28.71 o 
   8  18   0      167.74      274.25     66.12 o 
   1  19   0        4.56       16.63     10.36 o 
   2  19   0     1056.16     1000.07     40.41 o 
   3  19   0      118.96      100.85     17.71 o 
   4  19   0       15.29       23.44     14.55 o 
   5  19   0      416.66      482.58     49.12 o 
   6  19   0      341.57      354.02     43.62 o 
   7  19   0      394.65      367.74     45.20 o 
   8  19   0       33.70       24.55     38.08 o 
   0  20   0       26.16       27.93     21.69 o 
   1  20   0      934.44      938.62     51.77 o 
   2  20   0       20.71       76.44     17.04 o 
   3  20   0      190.98      232.07     24.28 o 
   4  20   0      660.66      555.03     55.76 o 
   5  20   0      499.25      489.20     37.20 o 
   6  20   0        0.34      -22.89     20.51 o 
   7  20   0       13.77        8.85     23.23 o 
   1  21   0       20.56       14.12     13.86 o 
   2  21   0       74.06       95.06     22.62 o 
   3  21   0      746.75      742.56     68.41 o 
   4  21   0      147.82      153.00     23.08 o 
   5  21   0       13.10       24.69     17.87 o 
   6  21   0        8.66       -6.03     21.19 o 
   7  21   0       43.45       22.06     25.54 o 
   0  22   0      848.14      816.76     71.54 o 
   1  22   0      104.96      114.97     23.89 o 
   2  22   0       43.48       35.07     20.08 o 
   3  22   0       61.08       68.52     16.94 o 
   4  22   0      326.28      316.09     30.76 o 
   5  22   0        4.89       -6.78     21.69 o 
   6  22   0      166.50      172.00     33.04 o 
   7  22   0       53.19       45.18     29.61 o 
   1  23   0      408.90      349.50     37.18 o 
   2  23   0      145.67      185.25     55.62 o 
   3  23   0      472.10      442.17     43.39 o 
   4  23   0        2.84       22.81     22.53 o 
   5  23   0       15.66        6.48     18.43 o 
   6  23   0      118.98      117.40     32.79 o 
   0  24   0       94.39       66.93     29.54 o 
   1  24   0       90.56       95.18     23.93 o 
   2  24   0        3.34        7.39     20.19 o 
   3  24   0      177.51      179.14     36.00 o 
   4  24   0       48.79       35.01     25.73 o 
   5  24   0      363.67      330.90     36.31 o 
   6  24   0        5.73      -10.82     23.25 o 
   1  25   0       70.32       61.74     22.52 o 
   2  25   0      272.73      292.84     36.54 o 
   3  25   0      133.64      170.19     50.31 o 
   4  25   0       16.55        5.37     22.26 o 
   5  25   0       12.86       -3.81     23.22 o 
   0  26   0      371.69      339.95     58.39 o 
   1  26   0       65.94       56.72     23.06 o 
   2  26   0        4.09       15.07     19.16 o 
   3  26   0       12.01       16.71     22.02 o 
   4  26   0       18.75       31.41     24.72 o 
   5  26   0      135.80      142.63     53.54 o 
   1  27   0        1.64       -2.34     19.17 o 
   2  27   0      146.65      175.60     31.50 o 
   3  27   0      231.75      176.17     34.73 o 
   4  27   0       73.51       62.68     42.81 o 
   0  28   0       46.98       72.47     34.85 o 
   1  28   0      197.41      247.52     42.81 o 
   2  28   0        3.05      -14.12     22.13 o 
   3  28   0       66.12       85.02     28.58 o 
   1  29   0       27.64       54.84     25.07 o 
   2  29   0       78.79       65.77     27.58 o 
  -9   0   1     1306.44     1152.79     60.06 o 
  -7   0   1      257.10      303.39     46.27 o 
  -5   0   1      123.76      108.70     23.77 o 
  -3   0   1      122.55      192.02     20.77 o 
  -1   0   1    26924.27    28841.12    716.83 o 
   1   0   1    12791.67    14317.28    249.85 o 
   3   0   1    15510.06    17751.06    463.65 o 
   5   0   1     3709.75     3606.55     89.92 o 
   7   0   1     6772.12     6524.95    165.36 o 
   9   0   1      424.45      461.78     45.23 o 
 -10   1   1      178.39      223.87     28.02 o 
  -9   1   1        1.71       14.65     13.43 o 
  -8   1   1        6.40       12.79     11.13 o 
  -7   1   1     2257.59     2289.28     53.02 o 
  -6   1   1     1248.13     1201.27     92.69 o 
  -5   1   1     2329.27     2378.03     54.80 o 
  -4   1   1      496.53      500.96     24.24 o 
  -3   1   1     2358.12     2360.82     57.49 o 
  -2   1   1      134.25      229.83     12.62 o 
  -1   1   1     2360.03     2719.81     54.21 o 
   0   1   1      580.11      581.07     33.11 o 
   1   1   1      177.19      159.14      5.97 o 
   2   1   1    12724.33    14607.71    215.89 o 
   3   1   1     6658.88     7347.51    118.65 o 
   4   1   1      550.32      500.74     20.52 o 
   5   1   1      703.25      736.42     28.16 o 
   6   1   1      507.20      486.21     22.98 o 
   7   1   1        8.76        5.80      9.94 o 
   8   1   1      245.37      273.40     22.16 o 
   9   1   1       26.20       29.75     16.65 o 
  10   1   1        6.33       19.67     20.47 o 
 -10   2   1       68.97       66.64     20.06 o 
  -9   2   1       47.38       51.15     14.60 o 
  -8   2   1     1578.21     1530.78     44.81 o 
  -7   2   1      365.40      366.12     50.83 o 
  -6   2   1     1188.29     1159.65     38.73 o 
  -5   2   1      154.02      130.62     13.86 o 
  -4   2   1     2571.26     2390.37     66.18 o 
  -3   2   1     1605.96     1576.35     54.35 o 
  -2   2   1     3566.96     4027.91     67.02 o 
  -1   2   1      374.70      267.34      7.21 o 
   0   2   1    20904.28    24801.65    272.31 o 
   1   2   1     1142.16     1447.96     23.52 o 
   2   2   1     9208.06    10702.60    196.12 o 
   3   2   1      104.47      117.28     10.20 o 
   4   2   1     2461.75     2447.88     73.62 o 
   5   2   1       93.18      109.88     14.14 o 
   6   2   1     6223.59     6150.52    167.21 o 
   7   2   1      155.48      161.88     16.98 o 
   8   2   1      506.55      522.78     29.55 o 
   9   2   1       83.13      101.98     21.37 o 
  10   2   1      223.90      178.02     31.88 o 
 -10   3   1       37.03       42.54     18.56 o 
  -9   3   1        0.50      -10.84     12.90 o 
  -8   3   1      376.84      365.76     38.79 o 
  -7   3   1      132.41      136.12     19.14 o 
  -6   3   1     1425.59     1305.58     41.04 o 
  -5   3   1      182.62      167.80     15.81 o 
  -4   3   1      205.50      222.85     15.23 o 
  -3   3   1      258.66      220.97     13.19 o 
  -2   3   1     6801.84     7549.26    116.86 o 
  -1   3   1       17.68       27.13      4.17 o 
   0   3   1      253.64      349.48      7.30 o 
   1   3   1     7768.22     9074.39    104.18 o 
   2   3   1     5052.10     5179.05     73.34 o 
   3   3   1     1014.70     1044.65     33.70 o 
   4   3   1      536.47      430.07     21.84 o 
   5   3   1       59.50       56.46     10.52 o 
   6   3   1        3.75       20.01     10.01 o 
   7   3   1       83.71      115.75     14.95 o 
   8   3   1      131.38      147.72     28.58 o 
   9   3   1        0.37       -6.05     14.43 o 
  10   3   1        1.34      -16.16     27.93 o 
 -10   4   1       18.85       40.31     18.33 o 
  -9   4   1      520.44      479.06     35.54 o 
  -8   4   1      444.65      383.49     29.72 o 
  -7   4   1        8.40        6.79     10.91 o 
  -6   4   1       19.81       12.46      9.68 o 
  -5   4   1     1940.83     1766.93     45.47 o 
  -4   4   1     2554.68     2898.95     59.28 o 
  -3   4   1     5447.20     5533.24     93.01 o 
  -2   4   1      307.39      280.05     11.35 o 
  -1   4   1     1528.20     1668.71     32.48 o 
   0   4   1       28.22       32.31      3.24 o 
   1   4   1    29168.68    35189.84    386.87 o 
   2   4   1     3346.62     3917.01     58.35 o 
   3   4   1      473.01      388.94     16.96 o 
   4   4   1      376.87      358.54     19.19 o 
   5   4   1     2814.21     2675.92     60.41 o 
   6   4   1     2059.46     1976.12     53.13 o 
   7   4   1        5.31       -1.23     11.51 o 
   8   4   1       19.18       -7.27     10.40 o 
   9   4   1      213.85      262.60     27.64 o 
  10   4   1       32.77       -0.69     35.54 o 
 -10   5   1       27.59       39.56     19.64 o 
  -9   5   1       82.04      132.93     27.11 o 
  -8   5   1       17.14       44.35     18.35 o 
  -7   5   1       74.43       78.71     14.93 o 
  -6   5   1      240.59      252.46     20.69 o 
  -5   5   1     1034.77     1178.36     36.84 o 
  -4   5   1      813.41     1058.89     30.54 o 
  -3   5   1     1188.90     1267.83     30.54 o 
  -2   5   1      246.58      227.99      9.09 o 
  -1   5   1      146.45      160.76      8.30 o 
   0   5   1     2146.02     2712.73     35.95 o 
   1   5   1     4030.64     4317.00     54.46 o 
   2   5   1     7292.92     7647.38     93.00 o 
   3   5   1    23563.15    26962.35    396.02 o 
   4   5   1       34.02       64.94      9.99 o 
   5   5   1       22.17       26.08      9.31 o 
   6   5   1      272.47      246.93     21.58 o 
   7   5   1      820.99      829.95     71.00 o 
   8   5   1      203.35      202.98     23.39 o 
   9   5   1      561.63      573.87     48.88 o 
  10   5   1        3.99       19.39     34.39 o 
 -10   6   1       98.14      151.16     33.73 o 
  -9   6   1       30.20       37.92     25.73 o 
  -8   6   1      786.84      811.93     52.89 o 
  -7   6   1        1.11        7.72     10.84 o 
  -6   6   1       71.87       90.57     14.14 o 
  -5   6   1      286.76      284.05     19.27 o 
  -4   6   1     2620.32     2742.07     57.49 o 
  -3   6   1      168.93      169.72     17.43 o 
  -2   6   1     1171.23     1097.54     21.89 o 
  -1   6   1        0.98        2.41      2.92 o 
   0   6   1      936.25      911.27     16.59 o 
   1   6   1      904.70      804.63     15.92 o 
   2   6   1      395.55      380.49     11.56 o 
   3   6   1       72.59      121.47     11.46 o 
   4   6   1     1527.66     1236.78     34.83 o 
   5   6   1      323.69      321.69     26.27 o 
   6   6   1     1033.65     1120.27     39.09 o 
   7   6   1       33.56       18.95     12.17 o 
   8   6   1       65.22       63.41     15.44 o 
   9   6   1       57.04       76.88     28.39 o 
  10   6   1      160.71      101.09     42.23 o 
 -10   7   1      103.64      128.97     31.24 o 
  -9   7   1       72.53      141.40     26.97 o 
  -8   7   1       66.36      127.13     26.48 o 
  -7   7   1      534.75      638.65     44.48 o 
  -6   7   1     2684.20     2534.74     62.43 o 
  -5   7   1      219.10      265.88     18.95 o 
  -4   7   1      126.54      169.19     13.49 o 
  -3   7   1     1666.65     1867.67     40.03 o 
  -2   7   1     6741.69     6724.50     93.59 o 
  -1   7   1     1905.50     2030.77     29.15 o 
   0   7   1     7863.56     8449.84    100.55 o 
   1   7   1       80.44       72.94      9.03 o 
   2   7   1    10681.33    12132.81    143.37 o 
   3   7   1     3054.17     3093.69     52.84 o 
   4   7   1     2225.73     2205.76     50.73 o 
   5   7   1       19.46       20.03      8.97 o 
   6   7   1     2628.22     2397.58     60.95 o 
   7   7   1     1362.74     1202.07     55.62 o 
   8   7   1      161.90      146.53     27.50 o 
   9   7   1       30.37       43.88     22.31 o 
  10   7   1        3.24       42.00     37.62 o 
 -10   8   1       55.35       63.88     26.89 o 
  -9   8   1      313.62      314.39     40.87 o 
  -8   8   1       11.29       -4.73     17.19 o 
  -7   8   1      357.69      330.13     44.08 o 
  -6   8   1      330.41      352.41     33.66 o 
  -5   8   1     1594.52     1378.81     86.84 o 
  -4   8   1     2157.66     2134.65     48.01 o 
  -3   8   1     8798.25     9048.30    125.81 o 
  -2   8   1      631.36      792.19     18.02 o 
  -1   8   1       69.03       96.45      9.85 o 
   0   8   1      194.94      180.71      7.17 o 
   1   8   1    18327.26    19739.74    224.61 o 
   2   8   1      639.98      800.07     35.14 o 
   3   8   1      161.94      190.34     10.98 o 
   4   8   1        3.36       14.94      9.45 o 
   5   8   1      684.00      758.14     30.90 o 
   6   8   1       42.66       73.51     14.40 o 
   7   8   1       89.43      102.29     22.92 o 
   8   8   1        2.72       19.53     18.57 o 
   9   8   1      257.42      343.17     42.02 o 
 -10   9   1      153.46      187.62     37.31 o 
  -9   9   1       23.58       11.99     27.58 o 
  -8   9   1      327.08      389.31     41.89 o 
  -7   9   1     1673.30     1521.03     64.48 o 
  -6   9   1      113.37      100.50     21.82 o 
  -5   9   1      794.86      702.52     55.16 o 
  -4   9   1      134.77      159.63     13.16 o 
  -3   9   1     4897.06     5325.21     80.63 o 
  -2   9   1      560.92      532.35     14.82 o 
  -1   9   1     6118.76     7001.71     86.04 o 
   0   9   1     1537.34     1329.58     21.17 o 
   1   9   1      473.12      397.67     12.79 o 
   2   9   1      333.57      434.40     14.26 o 
   3   9   1     3172.92     3003.64     47.36 o 
   4   9   1      874.52     1013.96     63.78 o 
   5   9   1      156.71      126.58     16.17 o 
   6   9   1      452.37      444.02     28.26 o 
   7   9   1     1983.04     1874.64     72.90 o 
   8   9   1        3.85       30.05     19.71 o 
   9   9   1      195.74      241.25     37.85 o 
 -10  10   1       47.93       56.31     41.77 o 
  -9  10   1       84.65      137.18     29.94 o 
  -8  10   1     1067.51     1004.92     64.62 o 
  -7  10   1      668.10      680.70     48.53 o 
  -6  10   1       36.50       16.67     16.13 o 
  -5  10   1      442.93      443.36     34.88 o 
  -4  10   1     1349.71     1158.66     46.38 o 
  -3  10   1        2.22       10.58      4.91 o 
  -2  10   1      557.80      640.73     15.10 o 
  -1  10   1     1927.44     2069.34     32.39 o 
   0  10   1     1455.34     1417.50     22.90 o 
   1  10   1      586.65      645.08     16.49 o 
   2  10   1     1734.19     1737.40     31.36 o 
   3  10   1       10.20       27.61      5.81 o 
   4  10   1     1633.73     1525.88     40.80 o 
   5  10   1     4306.23     4044.59    132.56 o 
   6  10   1      175.46      214.54     55.27 o 
   7  10   1       47.34       99.03     23.09 o 
   8  10   1       24.83      -10.16     25.39 o 
   9  10   1      147.47      214.12     36.08 o 
  -9  11   1       29.11       54.41     23.73 o 
  -8  11   1      261.56      266.49     35.81 o 
  -7  11   1        4.24       47.04     17.79 o 
  -6  11   1      171.16      194.07     28.42 o 
  -5  11   1      486.87      533.81     38.64 o 
  -4  11   1      135.01      125.22     21.35 o 
  -3  11   1        6.15       10.67      5.16 o 
  -2  11   1     2366.26     2368.63     44.84 o 
  -1  11   1     1921.54     1946.18     31.91 o 
   0  11   1     2190.94     2688.90     37.08 o 
   1  11   1       20.34       25.25      5.37 o 
   2  11   1     6461.66     6543.32     86.67 o 
   3  11   1      183.58      177.30     11.31 o 
   4  11   1     1501.18     1486.34     40.57 o 
   5  11   1       94.81      110.59     21.05 o 
   6  11   1       40.42       66.83     19.53 o 
   7  11   1        4.42       -9.02     16.23 o 
   8  11   1      944.62      866.63     57.47 o 
   9  11   1       11.58        2.80     20.32 o 
  -9  12   1      139.46      121.05     31.74 o 
  -8  12   1      223.09      220.51     34.27 o 
  -7  12   1      526.89      418.39     53.20 o 
  -6  12   1       41.87       51.58     19.40 o 
  -5  12   1       48.81       24.44     16.13 o 
  -4  12   1     1656.78     1493.83     49.30 o 
  -3  12   1      388.32      369.72     23.25 o 
  -2  12   1     2439.01     2579.71     63.03 o 
  -1  12   1      545.50      784.58     18.22 o 
   0  12   1     3281.94     3069.53     41.85 o 
   1  12   1     5334.92     5589.10     78.25 o 
   2  12   1       34.66       33.14      6.13 o 
   3  12   1     2460.90     2362.57     41.99 o 
   4  12   1      564.85      598.55     33.97 o 
   5  12   1      355.49      337.72     38.77 o 
   6  12   1        5.22        2.64     23.77 o 
   7  12   1      156.33      175.68     31.96 o 
   8  12   1       47.69       46.36     22.53 o 
   9  12   1       42.17       39.73     26.04 o 
  -9  13   1       71.10       89.76     29.33 o 
  -8  13   1        1.87        0.95     19.30 o 
  -7  13   1      832.51      822.65     72.35 o 
  -6  13   1       99.91      106.83     23.13 o 
  -5  13   1       15.96       28.88     17.22 o 
  -4  13   1      218.70      252.85     22.82 o 
  -3  13   1     1116.10     1079.45     36.84 o 
  -2  13   1      134.60      125.67     11.53 o 
  -1  13   1     4145.18     3821.02     55.21 o 
   0  13   1       34.16       35.90      6.14 o 
   1  13   1      648.77      800.36     20.58 o 
   2  13   1     1182.98     1186.41     26.52 o 
   3  13   1     3985.09     4036.86     62.48 o 
   4  13   1       14.50        9.65      8.16 o 
   5  13   1      430.86      420.97     37.10 o 
   6  13   1      193.86      225.40     30.76 o 
   7  13   1      533.13      472.03     66.47 o 
   8  13   1        0.59      -14.56     22.27 o 
   9  13   1       28.59       12.19     25.78 o 
  -9  14   1      289.72      232.83     37.69 o 
  -8  14   1      103.52       74.49     26.45 o 
  -7  14   1      185.70      219.75     32.78 o 
  -6  14   1      229.39      282.12     38.43 o 
  -5  14   1      992.77     1045.28     53.59 o 
  -4  14   1      767.56      861.74     38.15 o 
  -3  14   1      306.95      287.63     22.70 o 
  -2  14   1      910.12      950.71     27.05 o 
  -1  14   1      357.35      313.35     12.79 o 
   0  14   1      561.35      526.98     15.03 o 
   1  14   1       43.31       40.11      6.86 o 
   2  14   1     1137.57     1159.21     27.35 o 
   3  14   1        2.35        8.24      7.59 o 
   4  14   1       57.25       87.46     13.53 o 
   5  14   1      183.11      205.92     28.76 o 
   6  14   1       11.49       16.86     18.15 o 
   7  14   1      101.67      128.83     34.27 o 
   8  14   1        3.57       20.11     22.93 o 
   9  14   1      189.99      202.40     51.93 o 
  -9  15   1       11.42      -18.33     43.73 o 
  -8  15   1       83.46      106.49     29.92 o 
  -7  15   1       13.39       25.59     32.66 o 
  -6  15   1      887.66      856.07     54.31 o 
  -5  15   1       41.80       62.99     20.56 o 
  -4  15   1      602.45      600.00     33.57 o 
  -3  15   1      649.77      605.49     34.35 o 
  -2  15   1     3999.74     3715.37    114.48 o 
  -1  15   1       14.14       20.41      6.22 o 
   0  15   1      251.50      260.25     11.94 o 
   1  15   1     1983.18     1930.20     36.87 o 
   2  15   1     2037.11     1953.04     37.99 o 
   3  15   1      340.78      373.87     22.55 o 
   4  15   1     4430.33     4070.48    100.15 o 
   5  15   1       64.27       79.17     21.22 o 
   6  15   1      846.66      700.33     49.96 o 
   7  15   1      128.05      123.38     51.58 o 
   8  15   1      358.83      382.87     44.96 o 
  -8  16   1      138.72      150.26     33.19 o 
  -7  16   1       10.95       24.56     21.73 o 
  -6  16   1       67.68       81.63     23.02 o 
  -5  16   1      842.24      884.43     52.71 o 
  -4  16   1      114.53      143.44     19.76 o 
  -3  16   1      544.62      533.84     40.90 o 
  -2  16   1      183.46      201.53     19.58 o 
  -1  16   1      182.95      194.52     12.98 o 
   0  16   1     6082.17     6173.08     83.67 o 
   1  16   1     1550.08     1485.48     36.59 o 
   2  16   1       87.87      144.90     16.36 o 
   3  16   1      313.57      299.37     20.83 o 
   4  16   1     3831.67     3904.45     77.29 o 
   5  16   1      312.74      322.08     65.20 o 
   6  16   1      715.84      706.96     51.62 o 
   7  16   1      117.42      112.52     27.00 o 
   8  16   1       19.75       15.88     31.27 o 
  -8  17   1       24.08      -15.57     38.66 o 
  -7  17   1      175.04      222.60     40.96 o 
  -6  17   1      126.66      181.20     31.89 o 
  -5  17   1     1301.06     1235.80     59.29 o 
  -4  17   1      303.05      225.26     24.27 o 
  -3  17   1       42.87       66.43     14.97 o 
  -2  17   1      455.08      407.30     33.74 o 
  -1  17   1      815.27      827.90     44.02 o 
   0  17   1       11.56       48.34      9.14 o 
   1  17   1      420.80      401.81     20.91 o 
   2  17   1       86.12       97.42     12.77 o 
   3  17   1      170.27      208.98     18.65 o 
   4  17   1      529.55      552.08     35.98 o 
   5  17   1       72.71      101.25     23.06 o 
   6  17   1       65.38       60.64     24.30 o 
   7  17   1      160.26      153.04     31.57 o 
   8  17   1       36.88       79.01     28.46 o 
  -8  18   1        3.24       -6.14     40.73 o 
  -7  18   1       74.12      114.76     37.50 o 
  -6  18   1      152.49      147.23     28.72 o 
  -5  18   1     1608.35     1392.49     65.25 o 
  -4  18   1       49.60       67.66     15.99 o 
  -3  18   1       27.68       35.97     13.80 o 
  -2  18   1      441.24      455.62     28.83 o 
  -1  18   1     1128.55     1114.45     33.28 o 
   0  18   1      232.58      243.46     17.70 o 
   1  18   1     1748.37     1794.63     42.93 o 
   2  18   1      512.06      603.98     32.18 o 
   3  18   1       84.72      107.70     14.84 o 
   4  18   1      571.72      579.13     49.07 o 
   5  18   1      902.19      777.88     86.55 o 
   6  18   1      192.33      188.03     31.40 o 
   7  18   1       44.51       54.29     24.45 o 
   8  18   1       20.16       22.86     26.48 o 
  -8  19   1      159.08      163.99     81.93 o 
  -7  19   1      136.42      137.05     33.07 o 
  -6  19   1      904.06      928.82     61.43 o 
  -5  19   1      578.23      608.09     40.47 o 
  -4  19   1        0.17        8.69     13.14 o 
  -3  19   1      277.68      231.90     24.12 o 
  -2  19   1     1263.06     1164.23     58.78 o 
  -1  19   1       32.41       53.39     10.72 o 
   0  19   1      304.25      335.34     24.99 o 
   1  19   1        0.70       10.13     10.25 o 
   2  19   1     1067.89     1024.73     34.43 o 
   3  19   1      287.90      371.11     24.81 o 
   4  19   1      475.89      452.44     33.28 o 
   5  19   1       50.90       37.26     20.54 o 
   6  19   1       50.81       38.60     23.53 o 
   7  19   1      103.39      121.31     30.35 o 
  -7  20   1       69.75      108.21     32.19 o 
  -6  20   1      132.48      117.04     28.74 o 
  -5  20   1      240.25      230.30     27.56 o 
  -4  20   1      306.72      268.82     27.27 o 
  -3  20   1      109.80      119.67     36.15 o 
  -2  20   1      162.98      134.65     16.18 o 
  -1  20   1       13.75       20.38     11.69 o 
   0  20   1     1421.84     1401.22     45.92 o 
   1  20   1      217.42      241.79     29.34 o 
   2  20   1        1.98       19.63     21.12 o 
   3  20   1      113.30      153.94     24.26 o 
   4  20   1      143.54      171.93     23.68 o 
   5  20   1        4.21       14.62     16.85 o 
   6  20   1      396.68      384.25     44.63 o 
   7  20   1        0.93      -22.83     21.46 o 
  -7  21   1       15.55       19.56     24.55 o 
  -6  21   1       52.11       40.47     29.19 o 
  -5  21   1      137.41      163.24     37.33 o 
  -4  21   1       42.67       65.19     20.48 o 
  -3  21   1       32.26       41.77     14.23 o 
  -2  21   1       61.47       62.11     16.36 o 
  -1  21   1     1966.85     1746.44     69.19 o 
   0  21   1      169.57      201.35     27.65 o 
   1  21   1      170.77      169.94     25.66 o 
   2  21   1       51.68       92.80     22.69 o 
   3  21   1      821.23      878.28     43.99 o 
   4  21   1      421.68      414.62     34.18 o 
   5  21   1        0.31       -4.53     18.30 o 
   6  21   1      225.61      231.79     88.05 o 
   7  21   1      190.83      151.48     46.50 o 
  -7  22   1       46.63       12.72     26.83 o 
  -6  22   1       41.37       79.79     27.67 o 
  -5  22   1       85.56      131.49     23.12 o 
  -4  22   1       34.16       66.89     18.07 o 
  -3  22   1      318.12      312.67     28.96 o 
  -2  22   1       52.54       50.46     18.43 o 
  -1  22   1       98.81      102.50     46.85 o 
   0  22   1       36.45       36.99     17.37 o 
   1  22   1      576.32      522.67     54.24 o 
   2  22   1        1.40       -4.76     13.96 o 
   3  22   1       45.74       38.41     21.28 o 
   4  22   1       32.29       59.63     22.61 o 
   5  22   1      585.73      640.86     48.69 o 
   6  22   1        0.83        3.83     21.77 o 
  -6  23   1       42.05       18.58     30.69 o 
  -5  23   1      139.08      124.99     25.53 o 
  -4  23   1       15.07       35.94     16.79 o 
  -3  23   1      243.44      212.34     33.35 o 
  -2  23   1      720.25      676.88     50.33 o 
  -1  23   1      415.51      488.81     43.30 o 
   0  23   1        0.62        4.15     16.04 o 
   1  23   1        8.85       21.55     16.39 o 
   2  23   1      434.98      455.08     42.90 o 
   3  23   1      134.49      117.13     26.59 o 
   4  23   1      204.32      176.17     31.33 o 
   5  23   1        0.20      -11.76     19.36 o 
   6  23   1        3.23      -20.29     22.61 o 
  -6  24   1      132.04       84.79     36.93 o 
  -5  24   1        6.31        4.78     17.77 o 
  -4  24   1      440.13      515.48     39.63 o 
  -3  24   1       38.94       21.50     31.04 o 
  -2  24   1      172.61      202.57     31.73 o 
  -1  24   1        0.04       -3.44     15.46 o 
   0  24   1      256.92      284.43     35.00 o 
   1  24   1       52.18       51.77     19.09 o 
   2  24   1      183.67      154.44     42.00 o 
   3  24   1       25.59       11.36     20.04 o 
   4  24   1       38.77       58.06     23.66 o 
   5  24   1        0.53       -8.54     31.39 o 
   6  24   1       61.69       37.49     40.96 o 
  -5  25   1        4.27       35.67     19.59 o 
  -4  25   1        0.64       54.87     23.07 o 
  -3  25   1       72.89      108.02     27.09 o 
  -2  25   1      376.51      342.64     55.62 o 
  -1  25   1      566.53      591.02     49.68 o 
   0  25   1        2.77        5.75     17.75 o 
   1  25   1       14.80        8.58     18.19 o 
   2  25   1      193.76      226.65     34.03 o 
   3  25   1       33.52       60.16     23.39 o 
   4  25   1       81.79       76.89     27.00 o 
   5  25   1       95.19       64.16     36.46 o 
  -5  26   1       11.88       20.54     38.31 o 
  -4  26   1        1.86        4.03     21.03 o 
  -3  26   1      197.62      174.13     33.27 o 
  -2  26   1        4.89      -22.96     15.30 o 
  -1  26   1      190.46      233.46     34.34 o 
   0  26   1       11.78       28.28     24.69 o 
   1  26   1      149.43      173.96     30.43 o 
   2  26   1       13.71       50.31     20.63 o 
   3  26   1        1.40       33.91     22.34 o 
   4  26   1      103.30      123.61     30.97 o 
  -4  27   1        0.06        8.17     22.76 o 
  -3  27   1       28.74       30.07     25.19 o 
  -2  27   1       29.38       31.94     21.35 o 
  -1  27   1      101.28       76.52     32.43 o 
   0  27   1       16.32       16.03     21.36 o 
   1  27   1       74.06       94.59     26.91 o 
   2  27   1      129.43      120.13     28.70 o 
   3  27   1      287.81      254.77     38.74 o 
   4  27   1      107.34       76.49     28.72 o 
  -3  28   1       28.09       23.29     24.21 o 
  -2  28   1        3.29       28.88     35.77 o 
  -1  28   1        0.23       24.90     22.05 o 
   0  28   1      130.08      173.72     36.35 o 
   1  28   1       24.01       40.22     23.35 o 
   2  28   1        2.77       20.29     22.87 o 
   3  28   1        3.47       24.48     29.89 o 
  -2  29   1      181.14      128.47     31.48 o 
  -1  29   1        2.72        4.22     22.53 o 
   0  29   1       14.56       25.92     24.23 o 
   1  29   1        1.84      -14.77     20.81 o 
   2  29   1      141.95       72.70     42.47 o 
 -10   0   2       22.73       42.00     33.46 o 
  -8   0   2      297.38      318.67     34.32 o 
  -6   0   2      739.91      809.84     53.54 o 
  -4   0   2      798.83      739.68     42.93 o 
  -2   0   2    34925.44    41158.74   1024.70 o 
   0   0   2     4174.85     4271.64     81.58 o 
   2   0   2     3949.43     4209.96     84.79 o 
   4   0   2     7177.87     7454.63    152.43 o 
   6   0   2     7480.48     7386.63    163.04 o 
   8   0   2       65.05       50.31     24.23 o 
  10   0   2      909.77      882.30     89.31 o 
 -10   1   2      174.65      180.06     34.99 o 
  -9   1   2       67.52       54.98     14.26 o 
  -8   1   2      959.01      888.18     35.81 o 
  -7   1   2     2738.66     2590.24     66.22 o 
  -6   1   2     1235.74     1244.55     40.19 o 
  -5   1   2     1203.61     1145.13     42.43 o 
  -4   1   2     1587.80     1655.11     48.83 o 
  -3   1   2     2370.81     2462.81     60.16 o 
  -2   1   2     3614.46     3875.80     81.23 o 
  -1   1   2     3986.76     5056.48    126.70 o 
   0   1   2    10356.46    11570.99    129.84 o 
   1   1   2      936.66     1090.89     22.53 o 
   2   1   2      833.82     1043.50     18.58 o 
   3   1   2      162.56      139.82      8.94 o 
   4   1   2     5583.03     5493.25     83.33 o 
   5   1   2      289.24      297.55     16.70 o 
   6   1   2      381.24      332.88     19.99 o 
   7   1   2      524.56      510.09     26.21 o 
   8   1   2      469.61      497.51     33.31 o 
   9   1   2       89.00       67.73     74.89 o 
  10   1   2       19.21       -5.72     19.29 o 
 -10   2   2       13.00       33.55     17.04 o 
  -9   2   2       47.33       78.48     30.19 o 
  -8   2   2       11.65       17.30     14.25 o 
  -7   2   2      755.93      764.83     34.48 o 
  -6   2   2        0.00       18.71     10.37 o 
  -5   2   2     3324.33     3227.92     68.05 o 
  -4   2   2      495.78      525.24     21.18 o 
  -3   2   2     2157.61     2166.46     54.36 o 
  -2   2   2        7.07       28.33      7.26 o 
  -1   2   2     8001.44     8925.32    133.51 o 
   0   2   2      428.03      448.01     10.35 o 
   1   2   2      222.58      167.45      9.76 o 
   2   2   2     2343.10     2430.07     40.05 o 
   3   2   2     2195.93     2268.01     46.98 o 
   4   2   2      110.51      152.85     13.75 o 
   5   2   2     5483.60     5487.88     87.50 o 
   6   2   2      513.69      554.03     24.13 o 
   7   2   2      445.21      424.57     24.35 o 
   8   2   2      123.42      116.79     19.51 o 
   9   2   2       10.58        5.78     18.23 o 
  10   2   2       23.08       -2.89     20.02 o 
 -10   3   2       60.34      107.97     25.52 o 
  -9   3   2      142.01      150.60     24.67 o 
  -8   3   2      398.44      396.42     57.26 o 
  -7   3   2     1964.53     1759.47     92.60 o 
  -6   3   2     2504.94     2634.45     64.73 o 
  -5   3   2      797.37      776.18     36.60 o 
  -4   3   2      839.05      783.33     25.60 o 
  -3   3   2     1054.72      923.65     25.47 o 
  -2   3   2    11624.07    12756.94    191.07 o 
  -1   3   2    12893.84    13519.50    171.80 o 
   0   3   2      203.41      246.48      5.82 o 
   1   3   2      156.08      176.20      6.51 o 
   2   3   2      346.26      439.48     14.69 o 
   3   3   2     4255.56     3997.97     72.56 o 
   4   3   2     8302.91     8603.79    143.21 o 
   5   3   2     1236.44     1255.55     38.10 o 
   6   3   2       36.59       40.29     14.44 o 
   7   3   2      984.93      826.95     42.54 o 
   8   3   2       49.35       62.71     15.79 o 
   9   3   2      278.95      352.69     39.65 o 
  10   3   2       83.98       92.14     24.35 o 
 -10   4   2       83.91      100.29     21.32 o 
  -9   4   2       19.54       35.20     21.24 o 
  -8   4   2      238.62      221.75     31.14 o 
  -7   4   2      170.81      146.14     18.64 o 
  -6   4   2        0.04       -7.46      9.24 o 
  -5   4   2        3.18        1.25      7.75 o 
  -4   4   2     3802.64     3920.99     74.07 o 
  -3   4   2     1354.73     1401.14     32.96 o 
  -2   4   2     2434.36     2388.87     44.36 o 
  -1   4   2    13111.81    15415.78    195.53 o 
   0   4   2      925.75      914.12     18.42 o 
   1   4   2     1126.27     1355.66     21.74 o 
   2   4   2     3526.10     3317.15     52.23 o 
   3   4   2     5434.00     6258.06     92.34 o 
   4   4   2      999.73     1025.73     34.30 o 
   5   4   2       13.21        3.42     11.00 o 
   6   4   2       54.48       44.54     14.52 o 
   7   4   2      270.99      261.99     20.41 o 
   8   4   2       14.23       41.81     14.96 o 
   9   4   2      201.34      167.60     29.45 o 
  10   4   2       49.31       58.16     42.70 o 
 -10   5   2      188.18      215.09     31.22 o 
  -9   5   2       15.02       34.25     20.11 o 
  -8   5   2       34.68       39.58     21.46 o 
  -7   5   2       45.38       69.91     14.78 o 
  -6   5   2     2793.76     2900.47     69.92 o 
  -5   5   2        8.58        6.65      7.67 o 
  -4   5   2      663.55      597.26     31.50 o 
  -3   5   2      927.01     1163.04     28.71 o 
  -2   5   2      581.06      597.49     14.77 o 
  -1   5   2    11331.36    12110.76    156.30 o 
   0   5   2      351.76      383.56      9.89 o 
   1   5   2       56.42       90.80      5.99 o 
   2   5   2      638.29      587.02     16.77 o 
   3   5   2     5639.21     6524.23     96.02 o 
   4   5   2     1662.82     1610.08     41.12 o 
   5   5   2       84.26       86.12     12.16 o 
   6   5   2     1159.89     1075.26     95.46 o 
   7   5   2      110.88      107.83     17.66 o 
   8   5   2      861.57      958.23     84.86 o 
   9   5   2       64.15       64.94     32.54 o 
  10   5   2       91.13       17.08     36.00 o 
 -10   6   2       11.46       20.42     22.80 o 
  -9   6   2      371.91      415.52     43.45 o 
  -8   6   2       37.28       10.72     17.05 o 
  -7   6   2     2282.34     2389.89    173.32 o 
  -6   6   2      139.39      107.10     15.31 o 
  -5   6   2      874.84      874.38     29.91 o 
  -4   6   2     4574.07     4622.62     97.44 o 
  -3   6   2    10051.79    11212.59    174.03 o 
  -2   6   2      520.99      450.11     17.94 o 
  -1   6   2     1030.27     1159.28     27.99 o 
   0   6   2     1157.48     1025.09     18.73 o 
   1   6   2      315.23      334.13     10.41 o 
   2   6   2       61.03       58.24      5.88 o 
   3   6   2     6400.51     7758.00    111.88 o 
   4   6   2      340.65      372.33     20.79 o 
   5   6   2     4855.28     4923.88     97.04 o 
   6   6   2       40.67       55.41     12.97 o 
   7   6   2       11.83       15.29     11.79 o 
   8   6   2       10.97       27.15     14.92 o 
   9   6   2      288.60      270.48     58.16 o 
 -10   7   2       20.27       68.73     26.76 o 
  -9   7   2       40.46       57.37     27.81 o 
  -8   7   2        0.04       -5.48     17.08 o 
  -7   7   2       40.99       55.11     28.16 o 
  -6   7   2     1413.43     1436.66     80.55 o 
  -5   7   2     1089.28      984.44     37.89 o 
  -4   7   2      774.52      930.27     28.15 o 
  -3   7   2     2925.36     3120.92     58.21 o 
  -2   7   2      204.76      208.27     14.14 o 
  -1   7   2     3175.08     3088.69     57.82 o 
   0   7   2      988.55      948.61     23.95 o 
   1   7   2     2670.22     3241.29     45.63 o 
   2   7   2      458.33      526.35     14.76 o 
   3   7   2     9900.14     9958.33    139.45 o 
   4   7   2      697.22      613.57     24.86 o 
   5   7   2     1105.80      995.34     47.64 o 
   6   7   2      781.74      768.50     33.93 o 
   7   7   2      298.13      310.38     26.65 o 
   8   7   2       92.22       97.38     24.89 o 
   9   7   2      443.91      394.42     66.24 o 
 -10   8   2       11.58       32.68     25.81 o 
  -9   8   2       19.53        6.86     39.46 o 
  -8   8   2     1031.29      937.44     58.50 o 
  -7   8   2      404.43      407.42     38.67 o 
  -6   8   2        0.58       11.97     14.25 o 
  -5   8   2      814.58      818.58     41.83 o 
  -4   8   2     3898.82     3721.79     92.12 o 
  -3   8   2      707.06      718.95     18.58 o 
  -2   8   2      321.87      277.99     16.57 o 
  -1   8   2      134.62      165.20     12.39 o 
   0   8   2     4311.28     4194.59     56.36 o 
   1   8   2    10181.85    10795.59    129.10 o 
   2   8   2    13128.68    14535.56    171.54 o 
   3   8   2      227.63      226.04     16.59 o 
   4   8   2       58.25       50.90      9.91 o 
   5   8   2      362.71      379.08     37.18 o 
   6   8   2     1559.45     1460.31     55.08 o 
   7   8   2       87.45       81.55     16.36 o 
   8   8   2       83.74      125.75     26.31 o 
   9   8   2      223.77      125.55     41.31 o 
 -10   9   2      216.88      181.35     42.35 o 
  -9   9   2        3.37       29.94     22.15 o 
  -8   9   2       15.70       -2.93     16.39 o 
  -7   9   2       26.39        7.79     19.85 o 
  -6   9   2     1457.88     1416.74    100.51 o 
  -5   9   2      135.41      141.96     22.08 o 
  -4   9   2       75.29       63.84     14.74 o 
  -3   9   2      467.35      431.41     22.95 o 
  -2   9   2     4133.63     4222.60     79.74 o 
  -1   9   2     1892.20     1884.31     28.38 o 
   0   9   2     3147.64     3323.38     41.82 o 
   1   9   2     1658.49     1651.41     29.28 o 
   2   9   2     2831.93     2905.27     45.22 o 
   3   9   2      988.50      884.93     22.00 o 
   4   9   2     2602.73     2864.85     55.72 o 
   5   9   2        8.63       14.69     10.61 o 
   6   9   2      101.95       88.92     15.40 o 
   7   9   2        8.16       40.16     27.81 o 
   8   9   2      814.77      806.18     55.00 o 
   9   9   2        0.53       22.16     32.54 o 
 -10  10   2       26.51       39.92     40.96 o 
  -9  10   2      231.53      245.52     35.74 o 
  -8  10   2      843.41      996.72     65.54 o 
  -7  10   2        4.42        0.78     28.50 o 
  -6  10   2      400.05      384.80     36.74 o 
  -5  10   2      244.55      224.64     26.76 o 
  -4  10   2     3519.42     3376.56    174.59 o 
  -3  10   2      584.77      566.57     34.82 o 
  -2  10   2       63.58       56.19     10.16 o 
  -1  10   2     4325.56     5140.29     72.32 o 
   0  10   2      641.10      673.63     18.15 o 
   1  10   2     5887.07     6398.69     83.58 o 
   2  10   2     1186.69     1199.06     25.42 o 
   3  10   2     1921.88     2030.40     37.45 o 
   4  10   2     1210.14     1275.01     33.68 o 
   5  10   2      787.22      770.10     33.06 o 
   6  10   2      492.46      509.14     30.29 o 
   7  10   2      755.71      660.23     47.22 o 
   8  10   2      110.50      103.52     34.96 o 
   9  10   2        2.88        3.18     22.20 o 
  -9  11   2       16.65       18.27     22.74 o 
  -8  11   2       26.75       33.26     22.11 o 
  -7  11   2      165.55      229.31     80.55 o 
  -6  11   2        4.39        2.60     13.71 o 
  -5  11   2     3636.50     3447.74    144.01 o 
  -4  11   2      210.77      213.55     24.44 o 
  -3  11   2      207.76      180.29     16.73 o 
  -2  11   2       15.97       17.78      7.93 o 
  -1  11   2     1158.71      945.38     27.87 o 
   0  11   2     2018.67     2469.34     34.84 o 
   1  11   2       10.64       24.77      5.80 o 
   2  11   2      348.13      304.33     14.05 o 
   3  11   2     1686.87     1550.30     32.23 o 
   4  11   2       50.23       64.67     10.96 o 
   5  11   2      164.18      226.09     21.13 o 
   6  11   2      269.28      224.48     36.58 o 
   7  11   2     1816.02     1623.67     69.08 o 
   8  11   2        1.40        2.65     19.34 o 
   9  11   2      105.90      120.06     32.05 o 
  -9  12   2      141.42      137.70     31.41 o 
  -8  12   2      402.80      435.59     46.26 o 
  -7  12   2       38.17       34.61     35.31 o 
  -6  12   2       28.17       30.16     24.12 o 
  -5  12   2       85.41       75.07     19.15 o 
  -4  12   2     2493.42     2357.22     60.72 o 
  -3  12   2     1511.97     1457.24     42.90 o 
  -2  12   2      924.80      993.11     33.21 o 
  -1  12   2      154.88      232.95      9.26 o 
   0  12   2      511.92      607.09     14.80 o 
   1  12   2     7393.29     7147.09     93.93 o 
   2  12   2      910.77      897.35     26.38 o 
   3  12   2        4.02       10.27      7.84 o 
   4  12   2       67.59       92.09     11.86 o 
   5  12   2        3.80       28.76     16.56 o 
   6  12   2       78.29      137.94     25.37 o 
   7  12   2      653.26      630.79     48.80 o 
   8  12   2      156.74      198.44     40.16 o 
   9  12   2       10.22       45.27     36.46 o 
  -9  13   2       25.85       57.88     26.74 o 
  -8  13   2       60.54       52.78     29.31 o 
  -7  13   2        7.45       29.90     20.60 o 
  -6  13   2      107.37      112.82     24.11 o 
  -5  13   2      233.96      210.62     26.95 o 
  -4  13   2      266.76      290.75     24.35 o 
  -3  13   2       14.25       29.49     10.68 o 
  -2  13   2     2453.45     2433.98     58.47 o 
  -1  13   2       10.28       21.09      4.25 o 
   0  13   2      620.33      508.48     14.00 o 
   1  13   2       56.16       67.34      8.03 o 
   2  13   2     2809.05     2705.71     46.61 o 
   3  13   2       14.00       35.37      7.58 o 
   4  13   2     1071.97     1085.61     32.59 o 
   5  13   2       17.70       12.39     14.48 o 
   6  13   2        2.06        6.44     15.93 o 
   7  13   2       13.41       32.90     19.79 o 
   8  13   2      497.60      444.45     50.77 o 
   9  13   2       37.80       77.78     39.46 o 
  -9  14   2       49.40       75.76     28.55 o 
  -8  14   2      259.21      267.44     39.49 o 
  -7  14   2      414.08      318.62     39.17 o 
  -6  14   2      106.76      119.14     25.85 o 
  -5  14   2     1666.69     1628.46     64.59 o 
  -4  14   2     1848.67     1842.62     54.69 o 
  -3  14   2      382.45      350.01     24.66 o 
  -2  14   2      720.52      699.21     31.53 o 
  -1  14   2        8.68       25.40      5.40 o 
   0  14   2     1097.82      950.36     19.96 o 
   1  14   2     4511.22     4230.23     63.34 o 
   2  14   2     1941.72     1908.34     37.48 o 
   3  14   2        8.02       22.73      7.20 o 
   4  14   2       34.10       25.01     10.47 o 
   5  14   2       29.71       80.54     20.73 o 
   6  14   2     1369.76     1209.05     58.63 o 
   7  14   2      348.91      325.11     39.30 o 
   8  14   2        0.04       14.55     22.28 o 
  -9  15   2       13.90       29.60     26.16 o 
  -8  15   2        9.81       25.41     23.27 o 
  -7  15   2      108.62      113.61     26.53 o 
  -6  15   2       52.42       66.62     21.49 o 
  -5  15   2     2673.00     2531.40     84.85 o 
  -4  15   2     1610.58     1580.60     51.24 o 
  -3  15   2      767.71      698.36     43.57 o 
  -2  15   2       91.64      134.61     16.63 o 
  -1  15   2     1475.10     1553.04     38.50 o 
   0  15   2        2.68        7.56      5.53 o 
   1  15   2       46.77       53.38      9.11 o 
   2  15   2      118.12      145.92     12.18 o 
   3  15   2     1357.84     1217.00     41.77 o 
   4  15   2     1364.80     1262.25     38.63 o 
   5  15   2      183.88      182.56     27.88 o 
   6  15   2       59.18      102.30     24.07 o 
   7  15   2      296.14      266.26     36.55 o 
   8  15   2       98.26       81.83     25.93 o 
  -8  16   2        8.55       -0.86     23.27 o 
  -7  16   2      306.23      354.82     65.66 o 
  -6  16   2      136.80      107.94     26.54 o 
  -5  16   2     1188.58     1116.18     55.96 o 
  -4  16   2        7.75       -3.32     11.39 o 
  -3  16   2     1337.27     1352.96     46.49 o 
  -2  16   2       42.23       56.50     12.85 o 
  -1  16   2       86.40       74.85     11.38 o 
   0  16   2      146.19      142.83     23.88 o 
   1  16   2     2517.23     2516.84     45.46 o 
   2  16   2     1244.10     1194.46     29.73 o 
   3  16   2     2683.49     2533.11    100.73 o 
   4  16   2     1215.01     1212.79     39.01 o 
   5  16   2      318.49      414.18     39.23 o 
   6  16   2       89.70      110.75     25.86 o 
   7  16   2      155.90      175.67     32.87 o 
   8  16   2        1.79       30.23     24.35 o 
  -8  17   2       57.70       73.44     29.74 o 
  -7  17   2       15.36       66.65     27.25 o 
  -6  17   2      871.74      821.18     55.99 o 
  -5  17   2      139.29      118.68     24.04 o 
  -4  17   2     2043.90     1907.24    116.20 o 
  -3  17   2      226.39      184.43     21.50 o 
  -2  17   2     2242.22     2126.84     80.75 o 
  -1  17   2     1639.26     1512.69     42.04 o 
   0  17   2     1896.63     1683.73     43.11 o 
   1  17   2      303.34      303.52     16.86 o 
   2  17   2      265.05      292.54     23.08 o 
   3  17   2        8.81       11.71     14.49 o 
   4  17   2     1284.06     1225.49     39.81 o 
   5  17   2        7.88       36.24     19.50 o 
   6  17   2        8.98       44.72     21.45 o 
   7  17   2       43.65       95.42     27.44 o 
   8  17   2      163.98      171.66     35.43 o 
  -8  18   2      140.63      143.17     36.68 o 
  -7  18   2       22.68       21.75     22.41 o 
  -6  18   2      139.86      160.53     28.96 o 
  -5  18   2      205.54      195.59     29.61 o 
  -4  18   2      237.45      218.93     24.46 o 
  -3  18   2      768.86      661.48     36.39 o 
  -2  18   2        6.63        5.33     14.84 o 
  -1  18   2        1.46        2.77      8.33 o 
   0  18   2     1009.61      894.86     30.02 o 
   1  18   2       34.30       40.06     11.75 o 
   2  18   2      817.15      772.77     46.17 o 
   3  18   2       58.69       74.45     13.88 o 
   4  18   2      651.01      582.85     31.33 o 
   5  18   2        0.36       23.62     19.31 o 
   6  18   2      922.62      837.96     57.68 o 
   7  18   2       78.19       99.54     28.49 o 
   8  18   2        0.83       20.10     27.25 o 
  -8  19   2        2.92        3.77     25.24 o 
  -7  19   2      119.64      178.99    100.62 o 
  -6  19   2       82.65       94.52     25.37 o 
  -5  19   2      274.20      246.66     27.49 o 
  -4  19   2      115.47      135.20     20.41 o 
  -3  19   2      450.94      449.93     32.31 o 
  -2  19   2      419.54      428.58     34.31 o 
  -1  19   2     1120.87     1046.56     33.82 o 
   0  19   2      147.49      216.78     23.88 o 
   1  19   2     1102.87     1031.62     38.89 o 
   2  19   2        2.88       -2.63      9.06 o 
   3  19   2      666.17      683.22     31.85 o 
   4  19   2      455.36      436.80     28.61 o 
   5  19   2     1042.51      965.48     59.38 o 
   6  19   2      121.82      154.95     31.11 o 
   7  19   2       58.83       54.61     26.67 o 
  -7  20   2      197.82      190.56     59.54 o 
  -6  20   2        0.18       11.77     21.13 o 
  -5  20   2      149.40      153.99     23.32 o 
  -4  20   2      148.13      121.06     19.80 o 
  -3  20   2       94.44      145.67     20.99 o 
  -2  20   2      226.74      209.93     29.35 o 
  -1  20   2        0.18       11.13     10.04 o 
   0  20   2      896.99      810.65     38.34 o 
   1  20   2      956.73      953.56     40.32 o 
   2  20   2      805.20      706.46     37.21 o 
   3  20   2       25.22       31.05     12.87 o 
   4  20   2        7.97        2.04     12.69 o 
   5  20   2      505.22      500.99     47.03 o 
   6  20   2       12.62       12.23     31.16 o 
   7  20   2      176.21      199.12     36.92 o 
  -7  21   2      134.44       83.72     61.62 o 
  -6  21   2       95.56      130.50     29.66 o 
  -5  21   2      162.64      174.19     25.74 o 
  -4  21   2       92.92      151.86     23.12 o 
  -3  21   2        1.87       -0.22     12.99 o 
  -2  21   2      280.85      300.76     23.42 o 
  -1  21   2      326.24      318.18     23.28 o 
   0  21   2      164.60      179.55     20.60 o 
   1  21   2        0.87       12.03     12.36 o 
   2  21   2      201.65      227.63     24.07 o 
   3  21   2        2.19        4.24     16.64 o 
   4  21   2       46.82       57.62     17.69 o 
   5  21   2       11.03        2.60     19.51 o 
   6  21   2        2.36       15.67     21.74 o 
   7  21   2       75.64       84.77     43.27 o 
  -7  22   2       10.99       32.43     28.16 o 
  -6  22   2        0.49       -7.27     27.12 o 
  -5  22   2       14.38       34.97     19.01 o 
  -4  22   2      492.72      461.16     37.11 o 
  -3  22   2      194.26      189.66     24.54 o 
  -2  22   2      458.86      471.64     34.65 o 
  -1  22   2        3.36       -0.96     13.86 o 
   0  22   2      687.58      588.25     60.24 o 
   1  22   2      224.68      211.78     29.70 o 
   2  22   2       89.22       95.43     23.03 o 
   3  22   2        5.10       -0.97     17.22 o 
   4  22   2       88.30      100.62     39.70 o 
   5  22   2       10.84       32.59     46.39 o 
   6  22   2       60.53       80.03     34.85 o 
  -6  23   2        6.73        5.52     22.29 o 
  -5  23   2      111.84      152.87     24.87 o 
  -4  23   2       57.70       61.25     18.72 o 
  -3  23   2        4.65      -22.48     22.38 o 
  -2  23   2      587.03      536.42     47.46 o 
  -1  23   2      179.70      167.94     27.70 o 
   0  23   2      114.60      107.42     24.18 o 
   1  23   2        4.94        1.14     15.83 o 
   2  23   2      226.56      278.42     35.55 o 
   3  23   2       47.89       31.04     21.60 o 
   4  23   2      283.14      294.95     57.24 o 
   5  23   2      261.45      398.57     65.77 o 
   6  23   2       34.96       40.14     24.29 o 
  -6  24   2       32.88      103.55     29.61 o 
  -5  24   2       48.50       73.62     21.70 o 
  -4  24   2        1.52       16.40     16.12 o 
  -3  24   2      576.88      558.13    104.32 o 
  -2  24   2        7.96       14.90     18.36 o 
  -1  24   2       17.49       31.31     18.22 o 
   0  24   2       33.11       59.86     20.42 o 
   1  24   2     1631.25     1503.11     67.88 o 
   2  24   2        0.22       20.23     18.30 o 
   3  24   2      137.50      120.27     27.14 o 
   4  24   2       11.27       42.70     34.39 o 
   5  24   2      115.33      160.63     46.16 o 
  -5  25   2       72.99       86.82     24.52 o 
  -4  25   2        0.13       -6.60     18.67 o 
  -3  25   2        9.21        4.19     17.91 o 
  -2  25   2       96.18      175.26     62.54 o 
  -1  25   2      207.57      172.71     29.37 o 
   0  25   2      206.36      192.49     30.49 o 
   1  25   2       46.53       26.79     18.29 o 
   2  25   2      148.92      184.94     31.09 o 
   3  25   2       73.47       75.44     30.58 o 
   4  25   2      159.10      198.02     52.62 o 
   5  25   2       37.44       12.46     34.85 o 
  -5  26   2        5.59       20.50     25.37 o 
  -4  26   2      243.24      248.76     39.69 o 
  -3  26   2       43.47       19.36     22.74 o 
  -2  26   2       90.56       41.31     22.57 o 
  -1  26   2       10.23        0.78     19.74 o 
   0  26   2      359.51      314.19     39.81 o 
   1  26   2        0.29       -3.28     15.97 o 
   2  26   2        7.98       38.62     21.00 o 
   3  26   2        1.88       -2.57     37.50 o 
   4  26   2        2.14       34.39     33.93 o 
  -4  27   2       21.47       37.62     26.40 o 
  -3  27   2       33.48       40.27     23.09 o 
  -2  27   2       42.90       38.93     21.76 o 
  -1  27   2       34.72       54.27     24.43 o 
   0  27   2      137.09      136.82     29.19 o 
   1  27   2        6.41        1.27     21.45 o 
   2  27   2       83.49       91.42     30.69 o 
   3  27   2        7.51       24.46     34.85 o 
  -3  28   2      314.00      298.36     43.21 o 
  -2  28   2       24.62       20.39     22.90 o 
  -1  28   2        2.69       -9.16     18.80 o 
   0  28   2       45.40       31.85     22.64 o 
   1  28   2       83.32       46.86     25.61 o 
   2  28   2       12.29        8.47     20.02 o 
  -2  29   2        4.97       -5.00     20.52 o 
  -1  29   2      136.09      147.86     36.00 o 
   0  29   2       12.72       38.12     24.16 o 
   1  29   2        0.56       15.26     24.72 o 
  -9   0   3        6.36        0.63     16.49 o 
  -7   0   3      423.48      444.04     47.77 o 
  -5   0   3      100.06      110.09     23.54 o 
  -3   0   3     6796.63     6746.17    195.48 o 
  -1   0   3     1909.78     1974.16     68.08 o 
   1   0   3     2500.18     2528.02     43.84 o 
   3   0   3      236.20      243.59     16.96 o 
   5   0   3      414.77      439.48     27.72 o 
   7   0   3       75.09       81.24     27.69 o 
   9   0   3      276.82      201.48     44.77 o 
 -10   1   3      179.86      211.67     37.16 o 
  -9   1   3      353.13      404.64     33.82 o 
  -8   1   3      157.78      160.36     18.47 o 
  -7   1   3      349.60      342.39     26.32 o 
  -6   1   3     1096.37     1025.89     43.46 o 
  -5   1   3     2462.05     2407.97     93.47 o 
  -4   1   3     2506.21     2454.54     65.45 o 
  -3   1   3       99.43       92.78     12.63 o 
  -2   1   3     8253.80     8292.92    160.30 o 
  -1   1   3   113300.66   134239.23   2327.28 o 
   0   1   3    38195.37    41621.91    455.06 o 
   1   1   3      811.42      865.20     16.32 o 
   2   1   3     1534.97     1550.96     31.51 o 
   3   1   3     3084.23     3096.59     49.82 o 
   4   1   3      890.68      865.34     22.94 o 
   5   1   3     2769.98     2760.39     65.26 o 
   6   1   3      822.95      796.37     34.31 o 
   7   1   3      490.58      488.11     40.14 o 
   8   1   3      132.95      111.96     22.31 o 
   9   1   3       36.54       38.64     24.93 o 
 -10   2   3       28.51       84.06     20.35 o 
  -9   2   3        2.82      -15.16     13.44 o 
  -8   2   3      170.76      188.25     27.89 o 
  -7   2   3       95.09       96.66     15.76 o 
  -6   2   3     1055.28     1043.59     36.61 o 
  -5   2   3     1184.20     1163.70     35.97 o 
  -4   2   3     2306.66     2420.14     64.72 o 
  -3   2   3      857.08      837.27     37.96 o 
  -2   2   3     3047.89     3331.67     73.59 o 
  -1   2   3    16894.90    19607.96    352.79 o 
   0   2   3     3861.26     4549.37     51.10 o 
   1   2   3      406.99      357.66     10.12 o 
   2   2   3     3094.79     2924.33     40.75 o 
   3   2   3        7.09       12.54      7.32 o 
   4   2   3        5.16        6.47      5.13 o 
   5   2   3      343.10      334.53     17.52 o 
   6   2   3     2757.27     2830.16     62.96 o 
   7   2   3      125.70      150.21     29.77 o 
   8   2   3       24.55       21.90     46.04 o 
   9   2   3       81.53      100.46     23.35 o 
 -10   3   3      371.58      358.62     47.59 o 
  -9   3   3      295.30      430.59     65.43 o 
  -8   3   3       66.97       85.93     21.15 o 
  -7   3   3      312.19      344.73     26.34 o 
  -6   3   3      293.79      306.27     22.59 o 
  -5   3   3      517.69      480.43     24.79 o 
  -4   3   3      441.22      403.76     20.11 o 
  -3   3   3       27.13       26.79      6.65 o 
  -2   3   3    11557.66    12773.62    193.25 o 
  -1   3   3     6151.87     7247.31     97.48 o 
   0   3   3      909.63      923.78     15.83 o 
   1   3   3        8.45        9.51      3.25 o 
   2   3   3      793.93      686.85     18.26 o 
   3   3   3       46.43      105.10      9.38 o 
   4   3   3     2518.71     2148.22     57.43 o 
   5   3   3     3557.69     3553.01     70.84 o 
   6   3   3      366.82      348.78     24.87 o 
   7   3   3      532.84      464.51     53.77 o 
   8   3   3      949.22      864.73     60.47 o 
   9   3   3      179.50      165.21     29.59 o 
 -10   4   3        0.96        8.89     15.27 o 
  -9   4   3       67.37      102.76     83.08 o 
  -8   4   3       35.68       34.76     17.89 o 
  -7   4   3      501.77      441.54     29.41 o 
  -6   4   3        0.41        5.74      9.95 o 
  -5   4   3      352.70      428.52     23.02 o 
  -4   4   3     2809.64     2845.19     59.56 o 
  -3   4   3     5174.94     5054.75     88.30 o 
  -2   4   3     1734.73     1562.53     33.35 o 
  -1   4   3       50.34       57.28      5.49 o 
   0   4   3      536.48      593.79     11.18 o 
   1   4   3     6867.10     6295.44     77.33 o 
   2   4   3      389.45      419.19     14.97 o 
   3   4   3     3731.16     3994.14     65.47 o 
   4   4   3      295.37      351.17     39.80 o 
   5   4   3     1725.17     1657.16     75.26 o 
   6   4   3      940.80      894.90     35.40 o 
   7   4   3      220.66      242.57     23.90 o 
   8   4   3        0.05       26.21     16.30 o 
   9   4   3        1.00       14.36     18.35 o 
 -10   5   3      105.07       52.78     24.87 o 
  -9   5   3      203.50      230.22     33.45 o 
  -8   5   3      184.06      235.59     31.86 o 
  -7   5   3      413.33      480.30     40.67 o 
  -6   5   3      378.07      345.31     23.78 o 
  -5   5   3     1180.84     1102.07     34.29 o 
  -4   5   3     3173.64     3342.01     76.71 o 
  -3   5   3       11.64       16.07      6.34 o 
  -2   5   3      549.66      509.46     18.63 o 
  -1   5   3     6412.71     6577.80     90.58 o 
   0   5   3      841.53      819.87     16.34 o 
   1   5   3     2042.86     2008.86     30.76 o 
   2   5   3     2137.67     2333.99     42.30 o 
   3   5   3      212.68      289.27     15.05 o 
   4   5   3      391.83      348.88     20.27 o 
   5   5   3     1612.95     1636.33     45.99 o 
   6   5   3        1.02        0.70      8.87 o 
   7   5   3      243.76      268.64     25.07 o 
   8   5   3      104.76       98.09     22.73 o 
   9   5   3      169.07      201.32     32.59 o 
 -10   6   3        0.99       22.10     22.28 o 
  -9   6   3        7.23       19.55     20.32 o 
  -8   6   3      650.81      784.81    139.97 o 
  -7   6   3      180.00      202.13     29.94 o 
  -6   6   3      134.04      141.97     23.81 o 
  -5   6   3      695.84      740.06     31.75 o 
  -4   6   3    12562.59    13821.14    216.52 o 
  -3   6   3       56.38       51.14      7.70 o 
  -2   6   3     1523.70     1266.58     25.55 o 
  -1   6   3        5.80        9.89      3.70 o 
   0   6   3      443.99      490.46     12.61 o 
   1   6   3     1824.99     1868.33     30.10 o 
   2   6   3     9479.13    10589.68    128.13 o 
   3   6   3     1497.97     1610.22     35.63 o 
   4   6   3     1846.97     1901.06     47.53 o 
   5   6   3      310.66      320.94     22.75 o 
   6   6   3     1226.31     1176.81     41.35 o 
   7   6   3      153.97      212.04     22.79 o 
   8   6   3        3.57       13.72     15.58 o 
   9   6   3       60.96      109.86     39.93 o 
 -10   7   3      245.96      274.40     39.55 o 
  -9   7   3       77.01       94.14     24.58 o 
  -8   7   3      551.09      529.46     46.40 o 
  -7   7   3      143.50      180.14     28.38 o 
  -6   7   3      668.58      666.07     43.30 o 
  -5   7   3      994.90      900.76     44.78 o 
  -4   7   3     2396.22     2469.13     52.91 o 
  -3   7   3      835.32      775.81     23.09 o 
  -2   7   3      660.03      612.84     26.16 o 
  -1   7   3     1092.71     1080.60     22.16 o 
   0   7   3     2188.58     1963.57     41.66 o 
   1   7   3     1898.87     1971.82     36.42 o 
   2   7   3     2681.22     2915.66     44.51 o 
   3   7   3       68.62       97.85     10.28 o 
   4   7   3     3738.63     3633.47     71.17 o 
   5   7   3     1328.19     1254.13     45.54 o 
   6   7   3      158.24      154.94     19.17 o 
   7   7   3      103.41       97.63     17.20 o 
   8   7   3      770.13      779.41     54.12 o 
   9   7   3       18.49        1.15     34.16 o 
 -10   8   3        0.51       14.02     22.76 o 
  -9   8   3      201.91      217.45     34.53 o 
  -8   8   3      288.61      338.77     84.24 o 
  -7   8   3      536.91      612.96     47.02 o 
  -6   8   3       47.72       68.88     20.23 o 
  -5   8   3      200.67      207.21     25.83 o 
  -4   8   3      610.32      715.49     24.45 o 
  -3   8   3     2712.17     2739.81     60.67 o 
  -2   8   3       21.32       12.20      8.60 o 
  -1   8   3       61.43       86.18      6.42 o 
   0   8   3      356.45      310.66     11.39 o 
   1   8   3     2054.65     1906.22     32.14 o 
   2   8   3     7336.14     8467.51    107.04 o 
   3   8   3     2129.77     2331.51     46.73 o 
   4   8   3      596.14      696.81     25.74 o 
   5   8   3     1486.67     1490.00     45.08 o 
   6   8   3      905.62      975.86     38.89 o 
   7   8   3     1545.03     1422.23     49.41 o 
   8   8   3       91.96       54.47     34.62 o 
   9   8   3       25.00       75.47     36.93 o 
 -10   9   3       61.11       39.72     25.85 o 
  -9   9   3      370.22      320.70     43.04 o 
  -8   9   3      173.24      172.83     32.19 o 
  -7   9   3        6.00       20.00     17.87 o 
  -6   9   3      150.29      185.38     27.66 o 
  -5   9   3     2378.93     2351.40     76.28 o 
  -4   9   3       65.79       85.64     16.53 o 
  -3   9   3       61.41       71.45     11.42 o 
  -2   9   3      194.98      208.45     20.79 o 
  -1   9   3     1479.44     1465.29     28.69 o 
   0   9   3      712.62      776.18     18.21 o 
   1   9   3      354.92      410.67     23.34 o 
   2   9   3     1271.91     1303.40     37.63 o 
   3   9   3     1536.41     1406.61     35.54 o 
   4   9   3      538.37      579.60     24.63 o 
   5   9   3     1183.00     1058.34     98.88 o 
   6   9   3        7.04       17.70     12.23 o 
   7   9   3      274.29      315.62     28.13 o 
   8   9   3       80.74       78.93     38.08 o 
   9   9   3      250.53      160.17     51.23 o 
 -10  10   3        2.94       41.31     34.85 o 
  -9  10   3       28.73       46.77     31.39 o 
  -8  10   3      271.76      278.28     37.56 o 
  -7  10   3      802.03      680.95     50.57 o 
  -6  10   3      376.98      372.10     36.26 o 
  -5  10   3      745.33      756.53     44.29 o 
  -4  10   3     1510.34     1375.40     52.26 o 
  -3  10   3     4148.51     3980.32     81.92 o 
  -2  10   3     4052.69     4406.85     84.83 o 
  -1  10   3     1052.52     1120.95     22.56 o 
   0  10   3     4387.18     4796.75     66.27 o 
   1  10   3     2085.50     1985.14     34.86 o 
   2  10   3      582.99      430.24     17.03 o 
   3  10   3     3307.33     3116.17     51.09 o 
   4  10   3        0.07        6.70      8.19 o 
   5  10   3      177.25      161.55     18.86 o 
   6  10   3      167.01      244.20     23.67 o 
   7  10   3      140.74      159.73     34.04 o 
   8  10   3       96.30      156.47     47.54 o 
   9  10   3        3.31       15.46     39.00 o 
  -9  11   3       10.08       13.41     21.52 o 
  -8  11   3        4.80       -7.43     18.58 o 
  -7  11   3      109.00      122.89     26.35 o 
  -6  11   3      568.22      538.36     79.62 o 
  -5  11   3      198.84      219.70     27.27 o 
  -4  11   3      217.75      203.11     32.31 o 
  -3  11   3      309.31      301.18     21.72 o 
  -2  11   3     2618.26     2471.60     70.25 o 
  -1  11   3      154.64      165.25      8.81 o 
   0  11   3     5272.05     5023.07     69.51 o 
   1  11   3       14.47       29.36      5.82 o 
   2  11   3       90.00      106.25     12.43 o 
   3  11   3     1443.97     1438.72     31.59 o 
   4  11   3     1324.38     1190.85     34.43 o 
   5  11   3      180.04      175.59     19.79 o 
   6  11   3        1.27       13.15     15.99 o 
   7  11   3       27.10       38.78     21.52 o 
   8  11   3      167.89      174.38     39.23 o 
   9  11   3        2.50       43.16     39.46 o 
  -9  12   3       50.16       55.15     31.85 o 
  -8  12   3       92.53       92.57     42.70 o 
  -7  12   3       10.78       22.30     18.55 o 
  -6  12   3      252.62      273.22     32.91 o 
  -5  12   3      374.60      387.40     35.53 o 
  -4  12   3       10.44        8.46     12.80 o 
  -3  12   3     2331.85     2270.35     57.81 o 
  -2  12   3     3995.98     4040.30     81.86 o 
  -1  12   3     1697.26     1721.86     38.98 o 
   0  12   3     2478.44     2521.68     42.04 o 
   1  12   3     2362.14     2197.30     38.96 o 
   2  12   3     1792.43     1685.25     33.77 o 
   3  12   3     1733.38     1555.57     33.75 o 
   4  12   3      459.32      464.86     24.03 o 
   5  12   3      136.50      137.17     17.91 o 
   6  12   3      221.64      239.03     31.28 o 
   7  12   3      261.35      241.34     34.32 o 
   8  12   3       63.80       91.10     28.05 o 
  -9  13   3      253.24      251.97     38.08 o 
  -8  13   3       50.69       55.18     23.13 o 
  -7  13   3       64.13       48.69     22.29 o 
  -6  13   3        8.49        0.43     14.41 o 
  -5  13   3      413.98      385.73     36.97 o 
  -4  13   3        0.37        0.29     10.00 o 
  -3  13   3       13.05       10.68     15.63 o 
  -2  13   3      113.20      118.18     14.52 o 
  -1  13   3     1884.74     1863.69     51.80 o 
   0  13   3        9.04       16.82      5.54 o 
   1  13   3        3.17        7.88      5.84 o 
   2  13   3      335.91      349.02     16.62 o 
   3  13   3     2243.95     2128.17     86.72 o 
   4  13   3        0.17       15.35      9.48 o 
   5  13   3      411.86      521.59     40.96 o 
   6  13   3        6.68        8.54     17.46 o 
   7  13   3      399.79      459.07     45.28 o 
   8  13   3       10.26       -5.75     22.60 o 
  -9  14   3        8.45       16.11     23.05 o 
  -8  14   3      182.04      149.13     32.09 o 
  -7  14   3      407.24      428.67     60.12 o 
  -6  14   3        4.10       24.76     17.42 o 
  -5  14   3      488.44      585.45     43.27 o 
  -4  14   3      370.69      360.29     27.55 o 
  -3  14   3     1105.20      956.75     66.99 o 
  -2  14   3        3.86       -1.57     13.39 o 
  -1  14   3      112.33      139.01     13.60 o 
   0  14   3       78.62       58.73      7.88 o 
   1  14   3      862.76      824.86     27.00 o 
   2  14   3      313.49      336.17     17.01 o 
   3  14   3      221.84      236.16     15.90 o 
   4  14   3      272.13      342.44     22.24 o 
   5  14   3       19.72       46.52     18.32 o 
   6  14   3      550.25      645.82     49.07 o 
   7  14   3      328.13      444.49     45.34 o 
   8  14   3      171.19      186.58     43.73 o 
  -9  15   3        1.00       -7.22     24.35 o 
  -8  15   3       71.15       89.25     26.85 o 
  -7  15   3       80.35       91.87     24.68 o 
  -6  15   3      666.97      709.15     50.01 o 
  -5  15   3       22.27       14.41     16.23 o 
  -4  15   3      461.44      413.32     30.12 o 
  -3  15   3        1.22        6.35     10.20 o 
  -2  15   3     1108.93      984.76     49.88 o 
  -1  15   3      913.70      853.26     45.67 o 
   0  15   3     1515.48     1444.62     37.29 o 
   1  15   3      518.16      618.65     21.24 o 
   2  15   3      638.54      583.49     21.92 o 
   3  15   3      180.88      194.20     15.34 o 
   4  15   3     2314.09     2041.71     60.59 o 
   5  15   3       54.05       65.54     17.66 o 
   6  15   3        1.42        5.12     18.75 o 
   7  15   3        1.87      -27.78     18.52 o 
   8  15   3      339.79      297.12     43.04 o 
  -8  16   3       29.54       86.10     29.08 o 
  -7  16   3      390.58      317.77     39.40 o 
  -6  16   3       18.29       17.36     15.79 o 
  -5  16   3        4.44       11.61     15.24 o 
  -4  16   3      514.78      484.39     32.91 o 
  -3  16   3     1511.94     1427.51     48.14 o 
  -2  16   3     2670.89     2273.77     77.40 o 
  -1  16   3       25.42       30.43     13.09 o 
   0  16   3      307.87      259.62     18.38 o 
   1  16   3      810.94      806.59     24.19 o 
   2  16   3     3811.24     3507.39     59.64 o 
   3  16   3       26.03       36.71     11.82 o 
   4  16   3        0.12       11.25     13.54 o 
   5  16   3       58.01       40.44     16.42 o 
   6  16   3       61.25       93.33     43.50 o 
   7  16   3        2.43       29.10     22.70 o 
   8  16   3       37.90       87.03     30.91 o 
  -8  17   3       18.90       48.94     28.39 o 
  -7  17   3      123.01      140.00     30.66 o 
  -6  17   3        8.18       14.98     38.08 o 
  -5  17   3      563.04      501.08     43.43 o 
  -4  17   3        5.67       -4.02     11.50 o 
  -3  17   3       64.95       84.50     16.35 o 
  -2  17   3       36.76       40.06     11.55 o 
  -1  17   3     2724.85     2539.93     79.88 o 
   0  17   3      125.21      132.51     14.90 o 
   1  17   3     2470.24     2508.80     85.81 o 
   2  17   3        0.46       10.75      8.44 o 
   3  17   3      384.27      445.29     25.70 o 
   4  17   3       62.29       60.83     16.45 o 
   5  17   3      537.76      559.85     38.55 o 
   6  17   3       15.31       31.66     20.81 o 
   7  17   3       21.40       63.77     27.39 o 
   8  17   3       69.20      105.93     46.39 o 
  -8  18   3       69.47       86.78     32.55 o 
  -7  18   3      664.82      597.14     54.31 o 
  -6  18   3        0.90        4.37     17.64 o 
  -5  18   3        4.00      -14.50     15.46 o 
  -4  18   3       24.80       17.79     14.17 o 
  -3  18   3     1059.84     1018.39     44.81 o 
  -2  18   3       39.75       41.28     12.28 o 
  -1  18   3       49.65       68.32     12.69 o 
   0  18   3       55.90       71.24     12.04 o 
   1  18   3     2353.28     2259.02     51.82 o 
   2  18   3      151.70      152.77     16.38 o 
   3  18   3        2.82        8.90     10.65 o 
   4  18   3       10.35        9.83     14.43 o 
   5  18   3      878.93      836.28     53.40 o 
   6  18   3      152.61      216.87     34.11 o 
   7  18   3      144.39      163.02     45.93 o 
  -8  19   3       62.62       35.65     39.93 o 
  -7  19   3       12.81       29.51     21.05 o 
  -6  19   3      471.42      442.37     44.94 o 
  -5  19   3        1.06        4.91     13.07 o 
  -4  19   3      254.76      267.43     27.22 o 
  -3  19   3       57.71       70.87     16.22 o 
  -2  19   3      822.04      740.55     32.64 o 
  -1  19   3      172.58      166.91     17.36 o 
   0  19   3       45.21       53.52     12.09 o 
   1  19   3      460.47      510.84     31.46 o 
   2  19   3        5.08       26.18     13.26 o 
   3  19   3      214.79      238.74     21.86 o 
   4  19   3     1140.46     1137.00     49.66 o 
   5  19   3       11.65       61.17     18.30 o 
   6  19   3       31.22       43.63     38.43 o 
   7  19   3       61.20       58.56     27.74 o 
  -7  20   3        2.62        9.12     20.56 o 
  -6  20   3      134.57      107.48     38.20 o 
  -5  20   3       12.15       30.92     15.57 o 
  -4  20   3      444.84      525.14     36.82 o 
  -3  20   3      433.89      423.21     32.72 o 
  -2  20   3      289.05      306.34     42.91 o 
  -1  20   3       85.01      119.07     15.64 o 
   0  20   3       77.74      114.73     14.35 o 
   1  20   3      112.24       80.63     18.68 o 
   2  20   3      618.52      687.50     53.41 o 
   3  20   3        5.93       39.35     19.75 o 
   4  20   3      104.99      137.67     22.72 o 
   5  20   3       79.18       96.91     41.78 o 
   6  20   3      109.60       93.47     28.87 o 
   7  20   3      156.01      232.34     40.25 o 
  -7  21   3       52.88       73.49     28.82 o 
  -6  21   3       29.50       49.17     22.00 o 
  -5  21   3      364.11      396.56     35.70 o 
  -4  21   3        8.38       -6.61     13.40 o 
  -3  21   3       43.99       61.71     17.12 o 
  -2  21   3      207.97      183.80     23.92 o 
  -1  21   3      654.78      696.48     34.21 o 
   0  21   3      272.94      303.16     27.14 o 
   1  21   3      167.36      173.42     21.88 o 
   2  21   3       30.43       26.55     17.73 o 
   3  21   3      539.34      566.67     47.21 o 
   4  21   3      146.07      145.56     31.17 o 
   5  21   3       85.66      108.92     24.42 o 
   6  21   3       19.45       48.84     23.98 o 
  -7  22   3       72.03       49.62     43.62 o 
  -6  22   3       25.82       52.85     26.05 o 
  -5  22   3       19.59       65.65     20.15 o 
  -4  22   3        1.81        2.40     14.17 o 
  -3  22   3      324.61      346.44     27.09 o 
  -2  22   3      157.33      178.20     19.90 o 
  -1  22   3      309.02      280.54     27.71 o 
   0  22   3       39.79       20.98     13.60 o 
   1  22   3      345.64      322.45     28.78 o 
   2  22   3        0.79        9.73     14.14 o 
   3  22   3      784.04      750.84     71.43 o 
   4  22   3       74.78       91.39     39.46 o 
   5  22   3       17.58       -1.15     30.23 o 
   6  22   3       21.65       22.27     24.58 o 
  -6  23   3      182.89      243.54     51.58 o 
  -5  23   3      171.29      144.71     24.67 o 
  -4  23   3       40.67        9.70     16.22 o 
  -3  23   3        6.57       11.11     12.51 o 
  -2  23   3      140.60      165.59     19.70 o 
  -1  23   3      251.19      222.87     25.31 o 
   0  23   3      148.44      139.05     24.45 o 
   1  23   3       64.08       64.85     20.78 o 
   2  23   3        3.47       -1.42     35.89 o 
   3  23   3      456.63      529.43     73.39 o 
   4  23   3      294.92      243.02     53.31 o 
   5  23   3       32.64      -36.70     33.00 o 
   6  23   3        8.57       60.70     42.47 o 
  -6  24   3      141.69      106.83     39.23 o 
  -5  24   3       58.04       76.24     27.71 o 
  -4  24   3      165.10      167.56     26.01 o 
  -3  24   3       40.66       18.74     15.62 o 
  -2  24   3      274.40      241.00     34.67 o 
  -1  24   3        1.25       10.67     17.21 o 
   0  24   3      235.41      295.15     67.27 o 
   1  24   3        0.70      -24.44     24.35 o 
   2  24   3      572.24      605.09     49.21 o 
   3  24   3       60.71        1.85     30.00 o 
   4  24   3       46.20       97.85     42.47 o 
   5  24   3        2.15      -19.16     31.62 o 
  -5  25   3        7.79       38.30     20.34 o 
  -4  25   3       34.74       47.50     19.66 o 
  -3  25   3        8.80       32.10     21.46 o 
  -2  25   3       12.84       -4.46     19.22 o 
  -1  25   3       24.25       68.94     23.85 o 
   0  25   3      318.53      308.77     37.94 o 
   1  25   3       37.23       44.49     21.21 o 
   2  25   3       34.30      -25.16     27.00 o 
   3  25   3       13.01        7.39     32.08 o 
   4  25   3      178.63      175.86     50.77 o 
   5  25   3       11.20        7.39     34.62 o 
  -5  26   3       36.89       89.55     30.35 o 
  -4  26   3        4.65       10.55     22.06 o 
  -3  26   3      256.43      212.18     54.12 o 
  -2  26   3       13.78       41.46     22.07 o 
  -1  26   3       37.73       57.06     23.25 o 
   0  26   3        8.34       29.98     20.22 o 
   1  26   3      184.15      133.05     27.87 o 
   2  26   3        2.60       52.85     33.23 o 
   3  26   3      246.53      222.48     55.39 o 
   4  26   3       21.57       80.08     39.70 o 
  -4  27   3       25.89        3.68     22.48 o 
  -3  27   3        0.22       32.39     24.11 o 
  -2  27   3        4.03       28.10     40.62 o 
  -1  27   3      318.97      312.82     47.77 o 
   0  27   3       82.81       80.67     25.13 o 
   1  27   3       67.63        2.67     28.27 o 
   2  27   3        2.58        3.46     28.16 o 
   3  27   3       58.37      102.24     39.93 o 
  -3  28   3        0.30       15.71     25.73 o 
  -2  28   3       66.29       76.44     26.17 o 
  -1  28   3        0.44        9.72     22.31 o 
   0  28   3       11.18      -22.38     21.66 o 
   1  28   3       32.56       27.86     22.60 o 
   2  28   3      395.91      467.35     74.08 o 
  -1  29   3        6.39      -18.92     26.08 o 
   0  29   3       94.50      115.39     40.16 o 
 -10   0   4       35.46       39.00     35.77 o 
  -8   0   4      371.62      319.08     34.65 o 
  -6   0   4      740.98      733.68     56.08 o 
  -4   0   4        5.03        7.85     12.69 o 
  -2   0   4     1354.80     1293.80     55.16 o 
   0   0   4      660.13      532.91     41.31 o 
   2   0   4    16077.04    16176.95    240.69 o 
   4   0   4        2.12        2.70      6.99 o 
   6   0   4       45.34      -10.62     15.23 o 
   8   0   4     1103.13     1121.40     89.78 o 
 -10   1   4      330.48      240.41     37.78 o 
  -9   1   4      430.15      397.26     33.68 o 
  -8   1   4      435.65      442.05     31.37 o 
  -7   1   4      272.63      262.14     30.94 o 
  -6   1   4      125.58      140.27     30.46 o 
  -5   1   4       26.05       26.47     12.12 o 
  -4   1   4     2540.43     2444.76     66.77 o 
  -3   1   4      774.84      809.57     42.70 o 
  -2   1   4     3191.46     3552.29     80.98 o 
  -1   1   4    24880.41    26998.27    391.23 o 
   0   1   4     1208.79     1152.59     24.25 o 
   1   1   4     1043.84      888.75     17.57 o 
   2   1   4        0.46        4.55      2.79 o 
   3   1   4     2181.26     2108.34     34.36 o 
   4   1   4     1748.67     1718.15     56.04 o 
   5   1   4     4023.84     3893.36     80.30 o 
   6   1   4     2791.51     2474.79     81.83 o 
   7   1   4      154.32      166.99     49.50 o 
   8   1   4      500.23      532.35     50.31 o 
   9   1   4      101.88       63.38     21.44 o 
 -10   2   4        4.88      -11.08     15.54 o 
  -9   2   4       17.12       34.49     17.07 o 
  -8   2   4      203.02      235.47     32.10 o 
  -7   2   4     2752.85     2837.11     71.36 o 
  -6   2   4      643.01      595.18     38.89 o 
  -5   2   4      488.77      489.35     52.16 o 
  -4   2   4      446.05      460.60     26.81 o 
  -3   2   4     6604.79     6716.54    140.04 o 
  -2   2   4     3371.43     3642.76     82.51 o 
  -1   2   4      927.68     1054.85     25.90 o 
   0   2   4        0.16        9.27      2.86 o 
   1   2   4       12.79        8.53      3.33 o 
   2   2   4      101.37      166.75      9.26 o 
   3   2   4     1197.11     1090.76     23.15 o 
   4   2   4      443.72      458.10     17.13 o 
   5   2   4      267.24      280.83     20.29 o 
   6   2   4      574.86      563.26     67.97 o 
   7   2   4      280.59      252.05     35.08 o 
   8   2   4        0.13       -7.69     21.92 o 
   9   2   4        0.53       17.44     17.54 o 
 -10   3   4        6.24       -1.00     17.02 o 
  -9   3   4      623.34      689.02     51.88 o 
  -8   3   4        6.21      -15.86     22.62 o 
  -7   3   4       13.73       27.96     13.59 o 
  -6   3   4      684.50      693.66     31.45 o 
  -5   3   4      191.70      139.29     15.43 o 
  -4   3   4     5383.49     5626.92    101.91 o 
  -3   3   4     5107.64     4944.09     88.29 o 
  -2   3   4      189.92      276.55     14.28 o 
  -1   3   4     6918.68     6987.07     95.09 o 
   0   3   4      279.66      298.35      8.41 o 
   1   3   4      134.15      143.11      8.03 o 
   2   3   4     3769.79     4261.49     67.22 o 
   3   3   4      243.17      205.99     10.81 o 
   4   3   4      662.84      666.28     20.53 o 
   5   3   4     3780.39     3710.02     78.36 o 
   6   3   4       13.34       -0.21     16.62 o 
   7   3   4      465.99      435.09     39.72 o 
   8   3   4       59.29       62.49     20.85 o 
   9   3   4      283.09      367.58     41.32 o 
 -10   4   4        9.17       -5.39     16.64 o 
  -9   4   4        0.94        8.71     21.92 o 
  -8   4   4      232.99      211.51     59.77 o 
  -7   4   4       30.84       47.50     18.52 o 
  -6   4   4      680.56      708.27     36.72 o 
  -5   4   4       55.18       51.05     11.43 o 
  -4   4   4      185.32      215.52     16.43 o 
  -3   4   4       40.44       60.63     14.51 o 
  -2   4   4     3153.12     3053.84     58.04 o 
  -1   4   4       47.47       70.95      5.50 o 
   0   4   4       15.29       17.92      3.43 o 
   1   4   4     2647.46     2627.49     39.54 o 
   2   4   4     7270.15     7800.12    111.58 o 
   3   4   4     1987.79     1887.14     44.07 o 
   4   4   4      201.96      229.49     13.27 o 
   5   4   4     1513.83     1394.34     57.42 o 
   6   4   4      204.10      191.34     51.12 o 
   7   4   4      438.41      397.78     38.64 o 
   8   4   4      464.42      415.29     42.65 o 
   9   4   4       41.59       47.50     25.50 o 
 -10   5   4      143.58      119.83     29.54 o 
  -9   5   4       37.16       43.48     20.07 o 
  -8   5   4       28.45       17.69     19.28 o 
  -7   5   4      109.48      100.73     22.43 o 
  -6   5   4      168.19      179.31     25.89 o 
  -5   5   4      472.23      452.84     32.90 o 
  -4   5   4      119.86      133.23     13.22 o 
  -3   5   4     1102.91      953.59     37.00 o 
  -2   5   4      589.46      491.29     26.69 o 
  -1   5   4      693.35      621.78     13.00 o 
   0   5   4     6245.04     6246.78     70.76 o 
   1   5   4     1566.61     1569.05     26.30 o 
   2   5   4      345.20      385.49     16.53 o 
   3   5   4        5.57        7.28      7.06 o 
   4   5   4     3819.95     3479.33    138.58 o 
   5   5   4       95.38       92.22     13.90 o 
   6   5   4      636.21      676.74     60.00 o 
   7   5   4      228.03      228.17     30.34 o 
   8   5   4      180.58      189.80     29.40 o 
   9   5   4      161.52      114.23     28.06 o 
 -10   6   4        0.54       21.08     38.31 o 
  -9   6   4        0.39       -1.73     23.19 o 
  -8   6   4       11.76       37.86     19.46 o 
  -7   6   4      837.62      888.63     54.42 o 
  -6   6   4     1411.85     1270.61     56.03 o 
  -5   6   4      115.12      155.78     17.52 o 
  -4   6   4      416.03      346.11     18.77 o 
  -3   6   4     4111.72     4057.60     74.92 o 
  -2   6   4       55.57       53.99      7.43 o 
  -1   6   4      228.17      194.19     10.01 o 
   0   6   4        1.05        7.96      3.64 o 
   1   6   4     3862.17     3848.88     53.35 o 
   2   6   4     1820.38     1936.13     39.33 o 
   3   6   4     7882.31     7919.55    117.63 o 
   4   6   4        1.39       -3.03      6.67 o 
   5   6   4      844.89      816.68     33.26 o 
   6   6   4      134.21      132.01     18.50 o 
   7   6   4     1048.76     1036.72     55.66 o 
   8   6   4        7.30       30.79     26.66 o 
   9   6   4       68.34       40.41     37.62 o 
 -10   7   4        1.95       12.93     22.01 o 
  -9   7   4      118.90      150.39     30.72 o 
  -8   7   4      589.74      657.38     52.68 o 
  -7   7   4       33.75       57.00     28.62 o 
  -6   7   4      155.42      152.44     25.04 o 
  -5   7   4     3390.98     3096.02    131.78 o 
  -4   7   4      655.08      670.13     24.66 o 
  -3   7   4      608.31      599.21     20.78 o 
  -2   7   4     2432.89     2409.43     42.73 o 
  -1   7   4      301.02      236.38     10.54 o 
   0   7   4       21.09       17.14      6.11 o 
   1   7   4     1248.45     1180.57     23.20 o 
   2   7   4      198.82      201.29     10.42 o 
   3   7   4       29.91       29.97      7.24 o 
   4   7   4      534.01      507.81     23.65 o 
   5   7   4      563.36      533.67     33.11 o 
   6   7   4     1010.08     1001.52     40.26 o 
   7   7   4        5.46       -4.64     13.92 o 
   8   7   4       28.18       61.20     25.39 o 
   9   7   4      191.93      161.32     49.62 o 
 -10   8   4       13.04        3.08     21.29 o 
  -9   8   4       10.65       15.60     23.77 o 
  -8   8   4      451.86      495.92     48.67 o 
  -7   8   4      708.32      696.04     52.04 o 
  -6   8   4      967.65      936.99     52.69 o 
  -5   8   4       39.72       67.47     18.52 o 
  -4   8   4      942.02     1001.54     43.72 o 
  -3   8   4      287.87      276.22     15.24 o 
  -2   8   4     6621.17     6439.56     93.60 o 
  -1   8   4     4751.20     5041.72     68.36 o 
   0   8   4       38.22       44.03      5.68 o 
   1   8   4     2462.75     2569.57     40.88 o 
   2   8   4     1372.18     1247.74     25.85 o 
   3   8   4       22.59       32.99      7.66 o 
   4   8   4       10.16       24.54      8.46 o 
   5   8   4      587.77      613.79     31.06 o 
   6   8   4     1706.50     1603.85     51.49 o 
   7   8   4      153.31      114.06     24.76 o 
   8   8   4      135.12       95.37     24.50 o 
   9   8   4        7.56      -20.08     28.85 o 
 -10   9   4      117.82      142.63     45.23 o 
  -9   9   4      193.47      188.60     45.35 o 
  -8   9   4      664.56      607.88     52.19 o 
  -7   9   4        9.67        0.89     29.31 o 
  -6   9   4     1132.52     1095.85     63.81 o 
  -5   9   4       30.96       16.31     15.04 o 
  -4   9   4     1966.33     1821.96     91.51 o 
  -3   9   4     4727.09     4810.64     93.66 o 
  -2   9   4        9.11       12.73      6.95 o 
  -1   9   4     1167.19     1223.38     24.78 o 
   0   9   4     5906.22     6027.35     80.22 o 
   1   9   4        4.73       11.84      4.50 o 
   2   9   4      192.78      242.05     12.57 o 
   3   9   4      124.18      130.71     15.13 o 
   4   9   4     1097.78     1116.70     36.61 o 
   5   9   4     1161.44     1056.44     39.26 o 
   6   9   4      806.53      836.66     52.92 o 
   7   9   4       32.66       12.60     18.76 o 
   8   9   4      552.95      579.74     78.93 o 
  -9  10   4      116.02       40.47     23.00 o 
  -8  10   4       42.95      104.47     26.67 o 
  -7  10   4       54.54       90.78     40.39 o 
  -6  10   4      769.71      754.85     49.05 o 
  -5  10   4      224.03      225.72     36.81 o 
  -4  10   4     1512.22     1349.60    136.74 o 
  -3  10   4      590.34      511.72     26.61 o 
  -2  10   4      688.34      623.93     28.80 o 
  -1  10   4        2.89       10.42      4.38 o 
   0  10   4      536.27      488.16     28.04 o 
   1  10   4      927.17      890.16     21.56 o 
   2  10   4     2075.71     1990.07     45.14 o 
   3  10   4      790.53      730.51     30.25 o 
   4  10   4     1157.17     1150.53     34.45 o 
   5  10   4      378.63      404.33     28.08 o 
   6  10   4     1244.32     1216.01    105.70 o 
   7  10   4     1165.75     1159.02    116.43 o 
   8  10   4      145.41      257.10     55.16 o 
  -9  11   4      304.65      272.55     46.62 o 
  -8  11   4       12.56       19.47     22.22 o 
  -7  11   4      252.76      252.37     33.57 o 
  -6  11   4      102.32      146.10     33.93 o 
  -5  11   4     1476.18     1289.54     55.84 o 
  -4  11   4       39.24       16.05     13.53 o 
  -3  11   4       89.93      106.47     14.65 o 
  -2  11   4       44.63       40.11      9.89 o 
  -1  11   4     2672.72     2519.76     55.16 o 
   0  11   4       12.59       11.40      4.64 o 
   1  11   4      959.21      843.57     21.43 o 
   2  11   4      147.73      164.69     17.48 o 
   3  11   4     2222.26     2143.08     53.98 o 
   4  11   4      222.10      232.75     18.75 o 
   5  11   4     1064.38      998.51     61.39 o 
   6  11   4      235.28      275.42     26.51 o 
   7  11   4        4.43       -1.62     26.08 o 
   8  11   4        3.29       26.31     32.77 o 
  -9  12   4       84.73       53.16     27.00 o 
  -8  12   4       13.06       57.47     24.44 o 
  -7  12   4       95.08      103.74     23.53 o 
  -6  12   4        5.23       12.40     14.06 o 
  -5  12   4       71.12       82.12     21.13 o 
  -4  12   4      240.12      208.72     29.54 o 
  -3  12   4      666.57      620.21     30.36 o 
  -2  12   4      500.73      435.21     29.89 o 
  -1  12   4      969.73      837.64     26.67 o 
   0  12   4     2577.55     2690.85     45.20 o 
   1  12   4      945.11      894.19     22.90 o 
   2  12   4     4317.24     4297.91     65.80 o 
   3  12   4       72.69       94.56     12.35 o 
   4  12   4      301.60      304.68     21.79 o 
   5  12   4        2.15       26.88     11.48 o 
   6  12   4      160.33      159.48     47.20 o 
   7  12   4      266.24      207.94     51.70 o 
   8  12   4      153.63       76.85     43.85 o 
  -9  13   4       15.50      -35.24     27.69 o 
  -8  13   4      276.52      274.25     39.58 o 
  -7  13   4       27.22       19.63     18.27 o 
  -6  13   4      571.52      556.48     45.28 o 
  -5  13   4      264.67      274.20     75.70 o 
  -4  13   4      865.98      827.67     36.84 o 
  -3  13   4       86.54       96.37     15.15 o 
  -2  13   4      528.97      527.90     27.89 o 
  -1  13   4       39.55       39.27      9.51 o 
   0  13   4     2294.40     2163.39     39.61 o 
   1  13   4       33.15       50.52      7.84 o 
   2  13   4      598.56      597.31     20.77 o 
   3  13   4       10.79       13.57      8.53 o 
   4  13   4       34.85       40.11     11.72 o 
   5  13   4       60.43       37.40     12.81 o 
   6  13   4      197.96      269.00     45.58 o 
   7  13   4      122.78      122.55     42.93 o 
   8  13   4      304.07      355.18     70.39 o 
  -9  14   4       20.43       45.04     58.16 o 
  -8  14   4       66.03       87.79     49.39 o 
  -7  14   4      516.19      492.28     47.25 o 
  -6  14   4       62.30       62.68     20.23 o 
  -5  14   4      196.09      223.98     29.33 o 
  -4  14   4       20.38       34.18     13.23 o 
  -3  14   4     1014.12     1068.46     39.65 o 
  -2  14   4      389.13      281.53     40.64 o 
  -1  14   4     1688.38     1600.72     48.74 o 
   0  14   4        4.30        7.62      7.35 o 
   1  14   4      359.82      336.98     16.65 o 
   2  14   4     1116.30     1002.03     26.99 o 
   3  14   4      630.77      635.41     28.05 o 
   4  14   4     1255.16     1231.90     38.99 o 
   5  14   4       41.00       72.04     18.90 o 
   6  14   4      822.96      731.07     52.38 o 
   7  14   4      346.14      449.88     46.62 o 
   8  14   4       21.90       74.78     45.70 o 
  -8  15   4        2.74       13.35     20.12 o 
  -7  15   4       20.53       53.31     23.16 o 
  -6  15   4       60.11       46.36     18.74 o 
  -5  15   4      894.58      910.79     53.68 o 
  -4  15   4      192.56      156.31     31.19 o 
  -3  15   4       19.41       22.66     11.92 o 
  -2  15   4      335.54      301.73     21.06 o 
  -1  15   4     1659.44     1575.31     41.25 o 
   0  15   4      148.08      173.73     15.87 o 
   1  15   4     1340.37     1301.38     31.05 o 
   2  15   4       33.48       37.35      9.02 o 
   3  15   4      607.48      637.96     32.56 o 
   4  15   4      398.00      413.70     28.85 o 
   5  15   4     1263.77     1256.43     88.18 o 
   6  15   4       22.51       61.00     26.66 o 
   7  15   4        7.65        5.63     25.13 o 
   8  15   4        1.45       11.77     41.77 o 
  -8  16   4       13.38       39.37     23.01 o 
  -7  16   4       47.77       54.11     21.64 o 
  -6  16   4      455.15      387.51     41.17 o 
  -5  16   4      776.67      766.10     50.93 o 
  -4  16   4      375.84      351.07     29.09 o 
  -3  16   4      621.94      638.12     46.40 o 
  -2  16   4      281.38      257.64     20.20 o 
  -1  16   4      213.85      231.83     18.97 o 
   0  16   4      191.33      203.77     17.91 o 
   1  16   4     4324.30     4031.02     74.52 o 
   2  16   4       43.68       54.64      9.75 o 
   3  16   4     1761.13     1824.54     85.68 o 
   4  16   4      575.92      586.71     42.17 o 
   5  16   4      467.38      435.09     35.70 o 
   6  16   4       51.52       60.88     23.92 o 
   7  16   4      170.83      249.27     39.36 o 
  -8  17   4       54.38       95.06     29.71 o 
  -7  17   4        7.10       32.97     20.02 o 
  -6  17   4      153.23      186.46     30.10 o 
  -5  17   4        4.20       43.98     17.94 o 
  -4  17   4       16.45       33.57     15.97 o 
  -3  17   4      537.04      526.46     33.35 o 
  -2  17   4      599.10      573.66     29.28 o 
  -1  17   4      103.61       91.68     17.34 o 
   0  17   4     3175.89     3028.29    134.34 o 
   1  17   4       44.69       44.01     11.44 o 
   2  17   4      201.21      181.17     15.40 o 
   3  17   4       10.91       24.51     13.51 o 
   4  17   4     1542.76     1482.21     53.66 o 
   5  17   4       68.96       99.34     23.47 o 
   6  17   4      544.21      470.25     47.27 o 
   7  17   4       36.20       51.98     27.81 o 
  -8  18   4      196.03      267.07     41.96 o 
  -7  18   4      124.49      102.14     51.58 o 
  -6  18   4     1065.56     1099.03     83.66 o 
  -5  18   4       22.52       61.71     20.79 o 
  -4  18   4      195.20      180.08     23.11 o 
  -3  18   4       84.82      117.71     18.96 o 
  -2  18   4      238.00      246.36     20.66 o 
  -1  18   4        0.39       -0.52     13.99 o 
   0  18   4      247.34      264.77     20.53 o 
   1  18   4        2.26        1.96      9.08 o 
   2  18   4       69.60       37.70     12.62 o 
   3  18   4      249.92      231.17     24.85 o 
   4  18   4      153.32      145.97     28.48 o 
   5  18   4       82.77       48.53     21.34 o 
   6  18   4      337.55      444.18     47.91 o 
   7  18   4        4.84        6.21     26.27 o 
  -7  19   4       71.03       84.29     25.60 o 
  -6  19   4        5.11       -5.84     17.22 o 
  -5  19   4      869.00      840.98     55.98 o 
  -4  19   4       27.77       37.28     15.09 o 
  -3  19   4      108.02       83.94     17.43 o 
  -2  19   4      254.90      254.85     21.87 o 
  -1  19   4      173.27      167.84     17.89 o 
   0  19   4       80.87      127.05     15.89 o 
   1  19   4      266.09      240.53     20.39 o 
   2  19   4       39.50       65.87     30.46 o 
   3  19   4        6.09       10.61     18.36 o 
   4  19   4      302.14      240.50     27.93 o 
   5  19   4      667.16      645.34     43.87 o 
   6  19   4       20.60        2.28     22.25 o 
   7  19   4        9.75      -20.75     24.51 o 
  -7  20   4      142.77      141.39     32.76 o 
  -6  20   4       16.57       34.32     20.68 o 
  -5  20   4      161.55      183.78     30.67 o 
  -4  20   4       18.45       35.56     15.93 o 
  -3  20   4      787.08      802.74     36.98 o 
  -2  20   4      281.97      253.29     22.30 o 
  -1  20   4      152.89      174.10     18.65 o 
   0  20   4       98.59       86.38     14.22 o 
   1  20   4       50.35       56.85     16.68 o 
   2  20   4      148.26      160.58     27.50 o 
   3  20   4     1159.01     1017.22     72.35 o 
   4  20   4        0.22       13.41     19.53 o 
   5  20   4      108.64      138.86     25.16 o 
   6  20   4       69.26       66.93     28.47 o 
  -7  21   4        7.90       46.11     27.69 o 
  -6  21   4       68.89       62.15     23.26 o 
  -5  21   4        5.17       48.03     18.21 o 
  -4  21   4      286.22      292.77     30.25 o 
  -3  21   4      122.32      146.66     18.84 o 
  -2  21   4       23.24       56.91     14.10 o 
  -1  21   4      318.71      322.52     24.20 o 
   0  21   4     1117.37     1112.10     46.01 o 
   1  21   4       47.02       43.01     15.61 o 
   2  21   4        5.30       34.69     18.04 o 
   3  21   4      142.09      121.20     47.43 o 
   4  21   4      309.87      342.50     41.04 o 
   5  21   4      292.55      358.40     35.36 o 
   6  21   4       13.65       63.08     27.07 o 
  -6  22   4      162.39      145.48     30.30 o 
  -5  22   4        2.28        6.77     15.79 o 
  -4  22   4       62.73       62.06     24.70 o 
  -3  22   4       49.35       48.09     14.42 o 
  -2  22   4      783.63      696.51     43.40 o 
  -1  22   4        6.00       31.18     12.73 o 
   0  22   4       84.62      106.34     21.58 o 
   1  22   4      119.81      137.42     20.68 o 
   2  22   4      991.84     1001.00     60.18 o 
   3  22   4        5.45       -7.09     21.69 o 
   4  22   4       33.65       87.03     27.41 o 
   5  22   4      106.09      159.07     81.12 o 
   6  22   4      195.20      236.03     40.48 o 
  -6  23   4        8.51       41.69     24.29 o 
  -5  23   4       96.84      102.05     23.25 o 
  -4  23   4      239.69      246.83     30.02 o 
  -3  23   4       44.59       53.40     16.53 o 
  -2  23   4       16.81       24.65     12.94 o 
  -1  23   4       67.89       91.31     26.09 o 
   0  23   4       63.24       58.82     17.10 o 
   1  23   4      130.26      109.45     25.31 o 
   2  23   4       26.37       18.32     19.50 o 
   3  23   4       59.40       66.28     40.50 o 
   4  23   4      291.08      254.52     39.72 o 
   5  23   4      122.97       44.77     38.31 o 
  -6  24   4        2.12      -16.62     36.23 o 
  -5  24   4       17.78       23.59     20.10 o 
  -4  24   4        5.53       25.01     15.21 o 
  -3  24   4      442.92      464.85     42.11 o 
  -2  24   4        1.98       28.44     17.09 o 
  -1  24   4      120.09      144.33     21.53 o 
   0  24   4       23.89       13.56     16.22 o 
   1  24   4        9.57       35.75     21.00 o 
   2  24   4       30.51       31.85     30.69 o 
   3  24   4      342.89      243.02     54.24 o 
   4  24   4       95.19      104.55     42.47 o 
   5  24   4       28.36       74.08     40.39 o 
  -5  25   4       57.99       78.27     27.79 o 
  -4  25   4      133.27      144.10     22.75 o 
  -3  25   4      184.48      198.59     23.81 o 
  -2  25   4        1.85       19.40     19.95 o 
  -1  25   4      224.49      241.97     34.33 o 
   0  25   4        5.35       23.71     20.56 o 
   1  25   4      141.34      174.48     48.93 o 
   2  25   4       66.86       65.31     36.93 o 
   3  25   4       90.43      136.86     42.93 o 
   4  25   4       29.67      -34.16     30.93 o 
  -4  26   4       79.34       78.81     23.69 o 
  -3  26   4        2.22       23.32     24.44 o 
  -2  26   4      305.84      279.04     39.58 o 
  -1  26   4       48.00       26.71     20.81 o 
   0  26   4       38.42       55.76     26.43 o 
   1  26   4       13.89      -37.39     26.54 o 
   2  26   4      363.02      394.65     66.70 o 
   3  26   4       15.15       51.23     36.46 o 
  -3  27   4        1.80       -5.10     23.49 o 
  -2  27   4        4.85       22.06     21.91 o 
  -1  27   4       71.08       71.41     34.39 o 
   0  27   4      147.77       95.78     39.00 o 
   1  27   4        3.26        0.46     31.16 o 
   2  27   4        4.47       -3.69     31.39 o 
  -2  28   4       53.78       85.43     27.48 o 
  -1  28   4        3.40        4.27     19.74 o 
   0  28   4        1.69       36.00     29.54 o 
   1  28   4      148.78      177.71     49.62 o 
  -9   0   5      281.23      198.48     46.16 o 
  -7   0   5      382.16      417.73     49.16 o 
  -5   0   5     5186.31     4997.48    168.94 o 
  -3   0   5        7.70       47.77     15.46 o 
  -1   0   5    14864.14    17032.68    312.65 o 
   1   0   5     1281.38     1133.42     90.01 o 
   3   0   5     1715.43     1551.85     53.53 o 
   5   0   5     1482.03     1342.03     77.78 o 
   7   0   5      676.31      684.98     69.70 o 
   9   0   5      181.77      197.09     45.47 o 
 -10   1   5       26.98       54.95     25.52 o 
  -9   1   5      191.18      228.51     40.75 o 
  -8   1   5       81.33       88.39     24.68 o 
  -7   1   5      123.07      131.94     18.65 o 
  -6   1   5       64.41       85.07     18.15 o 
  -5   1   5     1053.80     1011.03     42.44 o 
  -4   1   5     1069.01     1075.08     56.43 o 
  -3   1   5     2390.42     2312.02     65.20 o 
  -2   1   5      606.67      532.78     24.96 o 
  -1   1   5     1473.16     1405.63     34.08 o 
   0   1   5     1875.38     1670.95     33.37 o 
   1   1   5     2644.59     2541.37     39.08 o 
   2   1   5      893.02      860.79     19.20 o 
   3   1   5      194.71      244.40     19.25 o 
   4   1   5     1615.19     1424.30     98.89 o 
   5   1   5     5048.18     4648.73    121.89 o 
   6   1   5      591.20      555.45     42.50 o 
   7   1   5       18.41        7.12     15.24 o 
   8   1   5        6.11       23.19     15.92 o 
   9   1   5      451.29      502.24     50.72 o 
 -10   2   5       47.15       41.11     24.23 o 
  -9   2   5      248.91      236.09     33.44 o 
  -8   2   5      616.91      666.02     49.51 o 
  -7   2   5       72.08       95.09     20.84 o 
  -6   2   5     2273.43     2358.95     61.20 o 
  -5   2   5        6.45       -5.86     10.09 o 
  -4   2   5     1200.60     1148.11     55.27 o 
  -3   2   5       16.76       15.35      8.14 o 
  -2   2   5     2941.02     3084.87    107.89 o 
  -1   2   5     3579.75     3406.20     55.49 o 
   0   2   5     2252.27     2078.85     29.29 o 
   1   2   5      461.58      504.73     14.12 o 
   2   2   5     1257.74     1193.12     24.49 o 
   3   2   5      504.56      483.30     20.72 o 
   4   2   5     1359.33     1314.22     89.55 o 
   5   2   5      759.53      693.17     46.85 o 
   6   2   5       38.42       34.27     15.17 o 
   7   2   5       10.37       16.54     14.10 o 
   8   2   5      618.16      535.78     47.23 o 
   9   2   5        1.52        4.50     19.42 o 
 -10   3   5       17.14       42.50     18.38 o 
  -9   3   5        4.43      -28.69     20.77 o 
  -8   3   5      254.99      249.02     65.20 o 
  -7   3   5       18.99       26.43     17.11 o 
  -6   3   5      168.99      204.79     20.17 o 
  -5   3   5     3044.42     3099.89     74.02 o 
  -4   3   5     2703.84     2645.03     59.69 o 
  -3   3   5      208.36      249.01     16.51 o 
  -2   3   5        4.90       17.70      5.49 o 
  -1   3   5     1309.55     1342.78     24.77 o 
   0   3   5     3791.79     3404.88     43.07 o 
   1   3   5     1502.35     1362.16     25.74 o 
   2   3   5       58.42      105.67     11.15 o 
   3   3   5     1044.81     1064.08     27.93 o 
   4   3   5      449.25      426.94     32.48 o 
   5   3   5        3.46        2.06     11.76 o 
   6   3   5      616.43      553.01     42.81 o 
   7   3   5       64.24       74.60     20.16 o 
   8   3   5       26.81       57.52     20.31 o 
   9   3   5        1.42       -6.07     29.66 o 
 -10   4   5       20.25       20.00     21.85 o 
  -9   4   5        0.03       -6.52     40.73 o 
  -8   4   5      373.25      389.48     41.83 o 
  -7   4   5      678.55      662.72     46.92 o 
  -6   4   5      177.96      172.79     20.74 o 
  -5   4   5      404.12      421.06     24.66 o 
  -4   4   5      183.23      179.39     21.39 o 
  -3   4   5     2753.60     2608.46     55.88 o 
  -2   4   5       53.56       53.57      7.86 o 
  -1   4   5     7704.50     7031.74     80.62 o 
   0   4   5      344.25      308.36      9.86 o 
   1   4   5     3255.97     3317.81     49.02 o 
   2   4   5      355.35      354.95     20.45 o 
   3   4   5     3668.16     3430.74     61.39 o 
   4   4   5      265.59      260.63     17.43 o 
   5   4   5       68.15       70.46     18.20 o 
   6   4   5      497.92      544.34     42.12 o 
   7   4   5      370.97      383.32     38.92 o 
   8   4   5       84.31      107.07     24.88 o 
   9   4   5      230.92      255.23     37.09 o 
 -10   5   5       35.69       69.91     25.40 o 
  -9   5   5       42.84       48.25     30.23 o 
  -8   5   5        4.22       -4.54     17.67 o 
  -7   5   5      429.31      465.49     41.43 o 
  -6   5   5       59.86       61.36     18.63 o 
  -5   5   5     1043.21     1039.61     35.09 o 
  -4   5   5      817.61      838.10     29.55 o 
  -3   5   5     2011.70     1986.05     45.96 o 
  -2   5   5      358.32      350.80     18.71 o 
  -1   5   5       15.56       15.39      3.74 o 
   0   5   5     1345.27     1306.89     25.36 o 
   1   5   5       76.90      101.68      8.16 o 
   2   5   5     1639.25     1670.84     40.97 o 
   3   5   5      574.57      498.96     20.87 o 
   4   5   5     1007.26      984.66     30.88 o 
   5   5   5      172.06      213.84     27.76 o 
   6   5   5      148.56      170.24     26.55 o 
   7   5   5       23.27       20.41     19.50 o 
   8   5   5        7.72       28.49     17.10 o 
   9   5   5      127.56       87.28     55.62 o 
 -10   6   5       20.00       53.54     23.17 o 
  -9   6   5        7.58        1.46     21.35 o 
  -8   6   5       25.09       34.32     20.18 o 
  -7   6   5      144.74      197.81     30.32 o 
  -6   6   5     1745.57     1890.76    165.13 o 
  -5   6   5      114.04      157.40     26.08 o 
  -4   6   5       60.88       72.82     10.89 o 
  -3   6   5      469.15      489.02     79.51 o 
  -2   6   5     2401.33     2296.50     48.51 o 
  -1   6   5       14.78        9.71      3.79 o 
   0   6   5       58.70       83.24      6.05 o 
   1   6   5       50.54       51.37      5.60 o 
   2   6   5     3933.45     4032.74     68.15 o 
   3   6   5      756.91      768.78     25.33 o 
   4   6   5      426.08      444.82     41.21 o 
   5   6   5       11.64        0.71     19.96 o 
   6   6   5     1377.03     1332.21     60.23 o 
   7   6   5      141.46      154.07     25.54 o 
   8   6   5      823.39      807.50     57.83 o 
   9   6   5       15.12       40.39     31.16 o 
 -10   7   5       56.31       73.08     28.58 o 
  -9   7   5      197.77      216.60     36.11 o 
  -8   7   5      464.21      518.69     47.89 o 
  -7   7   5      289.09      305.03     36.88 o 
  -6   7   5      467.50      433.93     38.67 o 
  -5   7   5      352.25      315.24     31.45 o 
  -4   7   5     3371.35     3019.34     85.08 o 
  -3   7   5       32.32       38.81      9.64 o 
  -2   7   5      198.41      178.17     11.32 o 
  -1   7   5      344.03      322.36     10.50 o 
   0   7   5     4453.82     4155.81     58.90 o 
   1   7   5       69.05       84.89      7.26 o 
   2   7   5     3675.75     3826.56     66.42 o 
   3   7   5        1.03       12.55      6.76 o 
   4   7   5      580.53      595.82     25.54 o 
   5   7   5      690.46      599.74     42.26 o 
   6   7   5      249.96      254.31     31.73 o 
   7   7   5       30.27       26.41     17.16 o 
   8   7   5      201.29      212.12     33.03 o 
   9   7   5      177.41      201.71     44.08 o 
 -10   8   5       22.58       14.77     32.31 o 
  -9   8   5        1.03        0.55     22.64 o 
  -8   8   5        0.75      -24.91     36.23 o 
  -7   8   5      336.95      368.34     48.00 o 
  -6   8   5        6.62       -0.62     14.35 o 
  -5   8   5       32.68       27.21     28.27 o 
  -4   8   5      166.37      205.19     24.61 o 
  -3   8   5     2846.22     2852.77    105.01 o 
  -2   8   5     3676.73     3535.01     68.56 o 
  -1   8   5     2257.70     2052.84     41.55 o 
   0   8   5      405.95      415.49     14.48 o 
   1   8   5      286.79      267.45     16.04 o 
   2   8   5     1555.92     1539.66     55.16 o 
   3   8   5     2058.73     2014.87     63.34 o 
   4   8   5      740.18      782.37     40.31 o 
   5   8   5      114.87      135.02     23.65 o 
   6   8   5       86.19      122.52     24.02 o 
   7   8   5      217.66      211.16     31.60 o 
   8   8   5      136.32      108.41     27.90 o 
  -9   9   5      430.15      399.24     48.58 o 
  -8   9   5      201.66      226.68     35.68 o 
  -7   9   5      132.16      191.71     30.43 o 
  -6   9   5       26.70       45.80     17.95 o 
  -5   9   5     1829.10     1719.46    131.90 o 
  -4   9   5       51.55       24.32     13.96 o 
  -3   9   5     1428.96     1347.73     49.93 o 
  -2   9   5     1317.74     1277.15     37.29 o 
  -1   9   5      797.33      680.36     18.82 o 
   0   9   5     4278.66     4072.00     59.69 o 
   1   9   5     6069.17     5802.13     79.27 o 
   2   9   5      669.66      704.63     24.58 o 
   3   9   5       61.56       64.65     10.19 o 
   4   9   5      110.82      143.34     24.29 o 
   5   9   5      889.86      874.35     46.75 o 
   6   9   5      171.19      196.01     28.41 o 
   7   9   5      110.47      105.50     24.02 o 
   8   9   5      169.09      176.04     33.09 o 
  -9  10   5       40.80       39.40     25.00 o 
  -8  10   5       42.12       54.53     24.48 o 
  -7  10   5      339.51      352.91     39.48 o 
  -6  10   5      469.68      482.10     42.84 o 
  -5  10   5      104.68       81.72     20.32 o 
  -4  10   5       56.12       51.64     15.71 o 
  -3  10   5      264.37      235.44     19.93 o 
  -2  10   5     1789.21     1731.07     45.86 o 
  -1  10   5      106.59      157.63     19.85 o 
   0  10   5      446.22      472.34     16.50 o 
   1  10   5        1.15       24.88      6.58 o 
   2  10   5     1110.28     1022.20     37.44 o 
   3  10   5      646.63      611.99     39.24 o 
   4  10   5       11.16        9.79     11.82 o 
   5  10   5       47.53       43.66     12.67 o 
   6  10   5      534.46      550.03     44.95 o 
   7  10   5      931.15      886.47     58.55 o 
   8  10   5       71.84       67.39     36.46 o 
  -9  11   5       11.41       46.12     26.11 o 
  -8  11   5      131.61      114.93     28.98 o 
  -7  11   5        0.14        9.56     16.80 o 
  -6  11   5       14.47       33.35     17.14 o 
  -5  11   5        0.23       -0.47     30.58 o 
  -4  11   5     1424.55     1321.31     54.10 o 
  -3  11   5        2.17        4.08      9.60 o 
  -2  11   5     1400.10     1485.11     43.28 o 
  -1  11   5        2.82        9.18      5.79 o 
   0  11   5     2218.65     2104.52     38.55 o 
   1  11   5       66.33       85.02     11.52 o 
   2  11   5       72.01       81.99     10.64 o 
   3  11   5      107.77      107.43     13.81 o 
   4  11   5      902.90      938.77     34.13 o 
   5  11   5        3.02       14.75     11.82 o 
   6  11   5      924.13     1024.59     77.31 o 
   7  11   5      128.96      169.40     47.31 o 
   8  11   5       72.27       76.62     41.08 o 
  -9  12   5       24.36      -12.86     42.35 o 
  -8  12   5      225.92      191.92     33.84 o 
  -7  12   5       53.30       62.22     21.73 o 
  -6  12   5       11.50        5.72     15.86 o 
  -5  12   5      989.52      904.14     64.39 o 
  -4  12   5       45.46       43.73     18.12 o 
  -3  12   5      110.39      119.21     16.23 o 
  -2  12   5     1884.77     1630.25     46.62 o 
  -1  12   5        3.87       19.22      7.91 o 
   0  12   5      131.35      153.11     12.73 o 
   1  12   5      344.98      324.18     19.14 o 
   2  12   5      155.63      143.24     21.42 o 
   3  12   5      116.83      127.99     14.80 o 
   4  12   5      225.33      253.51     22.25 o 
   5  12   5      104.08      116.83     17.35 o 
   6  12   5      190.92      192.35     30.61 o 
   7  12   5      532.58      629.13     80.55 o 
   8  12   5        2.33        0.00     36.46 o 
  -9  13   5      235.38      284.91     44.26 o 
  -8  13   5       71.85       69.04     24.25 o 
  -7  13   5      160.28      188.87     30.59 o 
  -6  13   5        3.42      -17.82     14.72 o 
  -5  13   5      682.33      811.92     87.24 o 
  -4  13   5        1.51        8.89     21.69 o 
  -3  13   5     2152.02     2117.20     86.55 o 
  -2  13   5      143.32      147.81     17.49 o 
  -1  13   5     1167.26     1077.59     32.47 o 
   0  13   5       87.90       92.80      9.74 o 
   1  13   5     3284.36     3127.69     54.23 o 
   2  13   5      454.33      394.72     34.84 o 
   3  13   5        0.37       -6.08     10.29 o 
   4  13   5       49.48       27.56     11.40 o 
   5  13   5      413.19      488.62     29.89 o 
   6  13   5       64.33       79.16     38.31 o 
   7  13   5      221.08      158.55     45.70 o 
   8  13   5        0.44        6.23     39.23 o 
  -9  14   5       21.79       53.08     41.31 o 
  -8  14   5       10.07       38.01     23.75 o 
  -7  14   5      146.92      198.28     32.28 o 
  -6  14   5      589.93      617.63     69.58 o 
  -5  14   5      984.42     1082.94    119.09 o 
  -4  14   5      501.38      474.42     31.88 o 
  -3  14   5      928.67      763.48     41.58 o 
  -2  14   5     1910.91     1799.96     45.64 o 
  -1  14   5       30.25       44.25     10.84 o 
   0  14   5       58.62       76.47     11.44 o 
   1  14   5      161.41      184.30     13.44 o 
   2  14   5      582.33      556.61     25.58 o 
   3  14   5      126.19      130.42     15.81 o 
   4  14   5      769.52      778.72     33.90 o 
   5  14   5        0.69        8.38     11.83 o 
   6  14   5       11.33       33.23     28.39 o 
   7  14   5      249.68      277.18     61.85 o 
  -8  15   5      266.74      343.20     45.35 o 
  -7  15   5       71.40       86.20     24.40 o 
  -6  15   5      337.45      348.79     38.58 o 
  -5  15   5      139.07      127.65     37.85 o 
  -4  15   5      621.78      591.54     35.61 o 
  -3  15   5        9.93       17.33     11.93 o 
  -2  15   5      100.69      112.61     17.70 o 
  -1  15   5       93.81       65.63     12.35 o 
   0  15   5     2456.81     2258.75     83.61 o 
   1  15   5        1.49       14.61     10.28 o 
   2  15   5       94.48      122.21     14.35 o 
   3  15   5      177.08      186.72     18.15 o 
   4  15   5      384.14      410.91     26.58 o 
   5  15   5      337.70      324.99     31.67 o 
   6  15   5      566.06      534.51     72.70 o 
   7  15   5        2.31       73.39     39.46 o 
  -8  16   5       54.22       61.54     39.35 o 
  -7  16   5       38.81       54.11     36.23 o 
  -6  16   5      696.60      615.74     57.24 o 
  -5  16   5      220.22      256.74     32.15 o 
  -4  16   5      728.80      732.08     45.43 o 
  -3  16   5      904.06      837.16     42.73 o 
  -2  16   5      647.77      673.20     41.56 o 
  -1  16   5      357.84      352.61     23.06 o 
   0  16   5        9.13       -4.31      8.43 o 
   1  16   5       10.64        0.76     10.43 o 
   2  16   5       82.98      101.87     13.49 o 
   3  16   5     2000.32     1835.54     48.43 o 
   4  16   5        6.36        5.42     13.90 o 
   5  16   5       12.38       -2.27     15.79 o 
   6  16   5      236.52      297.72     58.16 o 
   7  16   5       23.78       32.54     35.31 o 
  -8  17   5       10.71       24.08     23.05 o 
  -7  17   5        4.96       -3.79     18.92 o 
  -6  17   5      159.86      155.32     28.50 o 
  -5  17   5       13.53       29.43     17.86 o 
  -4  17   5      640.39      603.54     37.53 o 
  -3  17   5      401.99      376.73     29.95 o 
  -2  17   5        0.44      -10.16     11.73 o 
  -1  17   5       62.66       87.38     13.71 o 
   0  17   5      657.72      704.93     33.44 o 
   1  17   5      379.46      451.96     32.11 o 
   2  17   5        0.42        7.09     10.43 o 
   3  17   5      857.10      878.75     34.74 o 
   4  17   5       62.20       54.75     17.71 o 
   5  17   5      620.69      672.43     43.38 o 
   6  17   5       19.85       58.68     27.07 o 
   7  17   5        8.21      -24.69     36.70 o 
  -8  18   5       29.79       57.70     36.93 o 
  -7  18   5      236.77      280.54     39.48 o 
  -6  18   5        2.55       12.47     17.46 o 
  -5  18   5      312.89      282.14     35.80 o 
  -4  18   5        0.53       -0.42     12.32 o 
  -3  18   5     1081.30     1059.86     45.43 o 
  -2  18   5       22.82       33.64     11.70 o 
  -1  18   5      777.57      829.09     33.55 o 
   0  18   5      222.91      169.69     17.77 o 
   1  18   5      420.95      455.41     31.21 o 
   2  18   5       68.67       87.70     16.96 o 
   3  18   5     1789.91     1576.00    196.17 o 
   4  18   5      249.95      291.42     29.68 o 
   5  18   5        0.52       -6.53     16.91 o 
   6  18   5        0.90       -8.78     22.10 o 
   7  18   5      106.77      108.47     50.31 o 
  -7  19   5        0.44       17.49     22.56 o 
  -6  19   5      189.43      262.24     38.28 o 
  -5  19   5       22.59       73.87     40.96 o 
  -4  19   5       76.80      104.94     19.64 o 
  -3  19   5      252.47      259.44     24.95 o 
  -2  19   5       72.96       78.25     20.02 o 
  -1  19   5        4.59        4.98     11.31 o 
   0  19   5      951.69      917.57     34.64 o 
   1  19   5       41.16       59.33     15.51 o 
   2  19   5      222.32      209.29     32.89 o 
   3  19   5       42.61       29.23     19.85 o 
   4  19   5       92.88      164.19     24.33 o 
   5  19   5      222.89      223.97     29.45 o 
   6  19   5      271.77      289.42     41.85 o 
  -7  20   5       13.31       56.24     24.95 o 
  -6  20   5      214.92      246.43     36.65 o 
  -5  20   5       22.54        4.15     17.74 o 
  -4  20   5       70.90       32.03     15.94 o 
  -3  20   5       80.32       66.04     15.74 o 
  -2  20   5      682.83      673.43     33.81 o 
  -1  20   5      121.27      143.64     17.61 o 
   0  20   5      137.35      166.50     17.90 o 
   1  20   5        0.05       10.96     13.57 o 
   2  20   5      433.60      536.49     64.51 o 
   3  20   5        0.45      -24.78     17.62 o 
   4  20   5      317.53      283.09     87.70 o 
   5  20   5       64.69       73.87     23.18 o 
   6  20   5       81.90       68.67     52.39 o 
  -7  21   5        7.89       26.42     22.87 o 
  -6  21   5       55.53       35.62     22.38 o 
  -5  21   5       57.76       70.20     32.66 o 
  -4  21   5       19.70       24.94     16.93 o 
  -3  21   5       98.04      126.53     18.98 o 
  -2  21   5       71.28       83.59     15.36 o 
  -1  21   5      602.44      569.39     34.74 o 
   0  21   5      125.75      148.60     22.01 o 
   1  21   5      460.43      498.28     44.86 o 
   2  21   5       48.31       68.00     27.69 o 
   3  21   5      127.16      139.28     29.37 o 
   4  21   5      169.70      182.89     37.39 o 
   5  21   5       65.27       52.75     53.31 o 
   6  21   5       18.61       21.20     29.18 o 
  -6  22   5        7.61        2.89     22.80 o 
  -5  22   5      123.49      140.22     28.48 o 
  -4  22   5      136.81      157.03     21.71 o 
  -3  22   5      180.31      182.52     23.10 o 
  -2  22   5        2.15       25.62     13.36 o 
  -1  22   5      104.77      108.32     16.57 o 
   0  22   5       24.43       27.44     21.46 o 
   1  22   5        0.75       20.39     19.02 o 
   2  22   5        9.04       11.10     19.73 o 
   3  22   5      192.21      197.85     37.62 o 
   4  22   5       23.23       68.45     28.39 o 
   5  22   5        0.23       -7.78     26.19 o 
  -6  23   5        6.59       -7.20     31.62 o 
  -5  23   5       95.29       45.40     20.79 o 
  -4  23   5      347.01      327.51     29.49 o 
  -3  23   5      168.34      180.32     21.37 o 
  -2  23   5        0.25       22.48     12.95 o 
  -1  23   5      222.58      248.10     29.01 o 
   0  23   5      340.86      333.45     39.97 o 
   1  23   5      288.26      335.13     40.12 o 
   2  23   5       50.63       78.15     25.29 o 
   3  23   5        7.04       16.04     22.55 o 
   4  23   5       28.23       26.65     40.39 o 
   5  23   5       32.17        5.98     25.37 o 
  -5  24   5        2.42       14.85     18.63 o 
  -4  24   5        3.05        5.87     22.56 o 
  -3  24   5        2.18       -9.84     13.72 o 
  -2  24   5      612.33      607.98     35.95 o 
  -1  24   5        1.15       14.89     19.01 o 
   0  24   5       70.31      109.00     27.94 o 
   1  24   5        4.37        0.01     20.60 o 
   2  24   5      261.04      349.85     41.50 o 
   3  24   5        5.75        1.35     42.70 o 
   4  24   5      207.33      144.99     58.27 o 
  -5  25   5       63.05       60.72     22.23 o 
  -4  25   5      146.10      180.15     34.25 o 
  -3  25   5       41.84      108.08     19.66 o 
  -2  25   5        0.02       12.17     16.77 o 
  -1  25   5      112.75      209.56     49.97 o 
   0  25   5      373.00      371.18     44.35 o 
   1  25   5      115.38      110.51     28.36 o 
   2  25   5       16.75       24.73     25.04 o 
   3  25   5       12.35       46.16     34.39 o 
  -4  26   5       12.26       51.57     20.15 o 
  -3  26   5       15.66       27.16     19.79 o 
  -2  26   5       19.39       13.52     26.35 o 
  -1  26   5       91.50      116.55     41.77 o 
   0  26   5        1.45      -37.85     26.08 o 
   1  26   5       63.02       39.70     32.08 o 
   2  26   5        3.01        9.00     32.77 o 
   3  26   5      121.50      149.78     42.70 o 
  -3  27   5       92.01       63.70     39.46 o 
  -2  27   5        8.10       -0.09     44.54 o 
  -1  27   5       17.65       66.47     33.93 o 
   0  27   5        0.89       18.00     33.70 o 
   1  27   5       17.51       17.54     33.70 o 
   2  27   5        8.64       58.85     38.31 o 
 -10   0   6      252.23      241.64     51.47 o 
  -8   0   6      492.75      537.31     44.52 o 
  -6   0   6      661.29      592.66     54.70 o 
  -4   0   6      780.70      749.83     51.00 o 
  -2   0   6    26113.19    26982.58    699.98 o 
   0   0   6     4843.21     4805.37    107.85 o 
   2   0   6     1044.12      955.17     39.41 o 
   4   0   6      273.16      292.41     41.54 o 
   6   0   6       14.20       20.31     20.77 o 
   8   0   6      160.72      169.86     43.62 o 
 -10   1   6        0.26      -11.79     21.60 o 
  -9   1   6       71.39       70.20     26.47 o 
  -8   1   6       98.38      126.95     25.28 o 
  -7   1   6        8.40       21.58     13.71 o 
  -6   1   6      549.87      495.40     35.57 o 
  -5   1   6      241.59      325.24     28.80 o 
  -4   1   6      859.13      740.96     36.88 o 
  -3   1   6     1520.25     1447.03     91.16 o 
  -2   1   6     3612.91     3704.21     90.62 o 
  -1   1   6      146.97      172.31     12.48 o 
   0   1   6      915.75      792.89     22.84 o 
   1   1   6     2383.51     2289.19     45.63 o 
   2   1   6     1234.41     1123.74     30.89 o 
   3   1   6       68.57       66.54     10.90 o 
   4   1   6      803.24      825.71     43.11 o 
   5   1   6        4.51       -0.71     10.86 o 
   6   1   6      106.15      133.13     23.95 o 
   7   1   6        1.72       -5.83     14.36 o 
   8   1   6       88.60       71.26     23.71 o 
 -10   2   6        0.20       15.78     24.44 o 
  -9   2   6        2.33        6.79     33.70 o 
  -8   2   6       48.03       70.60     22.01 o 
  -7   2   6      114.38      181.85     27.16 o 
  -6   2   6       10.05       27.72     12.14 o 
  -5   2   6     1741.60     1656.31     84.35 o 
  -4   2   6      142.20      138.28     18.95 o 
  -3   2   6     5228.65     5270.95    121.99 o 
  -2   2   6     6917.17     6750.84    199.52 o 
  -1   2   6     3368.30     3217.18     55.75 o 
   0   2   6     1571.90     1520.08     27.32 o 
   1   2   6      163.41      182.60     10.18 o 
   2   2   6     2757.38     2616.79     52.05 o 
   3   2   6     4558.71     4325.06     90.37 o 
   4   2   6      205.66      197.86     25.29 o 
   5   2   6      931.20      888.81     51.23 o 
   6   2   6       30.36       21.15     33.23 o 
   7   2   6      628.39      556.65     47.23 o 
   8   2   6        9.94       -0.92     22.50 o 
 -10   3   6        2.24       27.55     24.67 o 
  -9   3   6       64.95       80.69     26.54 o 
  -8   3   6        1.35        1.32     17.66 o 
  -7   3   6      164.31      156.75     25.66 o 
  -6   3   6        0.12        4.86     10.88 o 
  -5   3   6       96.96       95.25     14.87 o 
  -4   3   6      674.00      616.60     28.18 o 
  -3   3   6      693.80      696.51     26.23 o 
  -2   3   6     8760.05     8563.17    141.29 o 
  -1   3   6      626.49      670.65     17.29 o 
   0   3   6        9.63        9.93      3.78 o 
   1   3   6     2849.30     2629.87     42.56 o 
   2   3   6     2002.86     1946.00     36.05 o 
   3   3   6        0.49       18.17      9.15 o 
   4   3   6     1172.16     1094.70     40.45 o 
   5   3   6      294.83      277.64     31.01 o 
   6   3   6      305.15      335.00     67.62 o 
   7   3   6      144.05      182.79     29.29 o 
   8   3   6      155.93      140.00     27.64 o 
 -10   4   6      198.62      179.68     41.31 o 
  -9   4   6       86.06      134.94     39.12 o 
  -8   4   6      240.80      283.35     50.08 o 
  -7   4   6       70.77       91.50     22.01 o 
  -6   4   6      158.97      189.13     26.66 o 
  -5   4   6      196.73      181.15     18.17 o 
  -4   4   6     1017.92     1023.71     33.97 o 
  -3   4   6      267.44      279.91     18.68 o 
  -2   4   6     2342.86     2063.00     47.07 o 
  -1   4   6      548.48      565.21     15.91 o 
   0   4   6     1828.39     1699.45     26.92 o 
   1   4   6      247.50      258.65     12.69 o 
   2   4   6     1549.29     1414.22     33.00 o 
   3   4   6      326.26      320.28     24.04 o 
   4   4   6     1402.34     1244.21     44.14 o 
   5   4   6       51.43       41.45     16.12 o 
   6   4   6       46.29       37.53     17.19 o 
   7   4   6       32.10       30.99     16.80 o 
   8   4   6      432.95      511.52     58.04 o 
 -10   5   6        5.39      -34.62     28.62 o 
  -9   5   6       51.84       52.82     26.60 o 
  -8   5   6      399.61      476.63     45.74 o 
  -7   5   6        3.11       19.74     15.63 o 
  -6   5   6      417.12      410.87     46.16 o 
  -5   5   6        1.59       21.34     15.01 o 
  -4   5   6     2226.20     2062.35     51.42 o 
  -3   5   6      143.71      150.58     21.24 o 
  -2   5   6      774.77      638.77     19.44 o 
  -1   5   6        1.03       12.15      4.03 o 
   0   5   6     1185.53     1128.32     20.74 o 
   1   5   6     3246.24     3246.38     50.76 o 
   2   5   6     1936.08     1949.04     41.51 o 
   3   5   6      166.22      137.88     16.64 o 
   4   5   6        2.69        6.65     10.27 o 
   5   5   6      324.55      355.59     38.54 o 
   6   5   6       39.69       46.07     17.36 o 
   7   5   6       30.21       20.65     15.38 o 
   8   5   6       74.09       69.87     23.71 o 
 -10   6   6        0.66      -44.66     29.77 o 
  -9   6   6      179.18      233.87     37.69 o 
  -8   6   6        3.20       -1.95     38.20 o 
  -7   6   6      682.10      761.61     63.47 o 
  -6   6   6       57.49       38.83     19.27 o 
  -5   6   6     2069.89     1978.46     81.93 o 
  -4   6   6        0.35        6.10     16.50 o 
  -3   6   6     1067.05      956.37     32.31 o 
  -2   6   6      222.82      192.55     16.18 o 
  -1   6   6     2063.21     2056.08     31.90 o 
   0   6   6        1.02        7.98      4.16 o 
   1   6   6      345.28      313.34     16.76 o 
   2   6   6       24.91       39.38      7.82 o 
   3   6   6      750.38      685.44     33.24 o 
   4   6   6      671.85      626.51     34.80 o 
   5   6   6       55.17       65.16     18.43 o 
   6   6   6      289.77      266.41     54.35 o 
   7   6   6      338.87      430.08     85.51 o 
   8   6   6       15.95       14.08     17.62 o 
  -9   7   6       60.70       59.22     27.34 o 
  -8   7   6       13.66       14.98     19.04 o 
  -7   7   6      163.94      123.08     27.12 o 
  -6   7   6      259.55      204.10     41.31 o 
  -5   7   6      427.34      404.23     35.79 o 
  -4   7   6     2364.87     2220.64     94.85 o 
  -3   7   6      699.53      643.06     24.62 o 
  -2   7   6       30.19       37.97      7.86 o 
  -1   7   6      621.69      595.23     15.38 o 
   0   7   6     1090.03     1047.94     20.38 o 
   1   7   6     9404.23     9391.08    136.04 o 
   2   7   6      968.87      873.40     27.09 o 
   3   7   6       21.26       24.16      7.96 o 
   4   7   6       12.59       14.68     10.88 o 
   5   7   6     1520.43     1567.57     73.16 o 
   6   7   6       16.44       34.70     17.77 o 
   7   7   6      179.28      192.60     31.79 o 
   8   7   6        3.12       14.41     20.89 o 
  -9   8   6      265.09      255.75     40.82 o 
  -8   8   6       10.01       15.17     43.97 o 
  -7   8   6      192.96      168.04     29.09 o 
  -6   8   6       64.92       48.47     19.75 o 
  -5   8   6      145.91      202.43     48.47 o 
  -4   8   6      436.86      388.30     32.06 o 
  -3   8   6        1.94        6.22     13.96 o 
  -2   8   6     1513.09     1504.82     33.93 o 
  -1   8   6      236.12      221.63     12.34 o 
   0   8   6      897.44      858.75     21.76 o 
   1   8   6      891.94      822.33     35.01 o 
   2   8   6     4058.92     3702.23     76.31 o 
   3   8   6      117.94      114.99     13.36 o 
   4   8   6     2042.43     1807.38     56.05 o 
   5   8   6       39.60       33.81     13.83 o 
   6   8   6      146.91      161.37     27.91 o 
   7   8   6      170.21      169.35     30.10 o 
   8   8   6      170.08      254.59     38.27 o 
  -9   9   6       11.76       35.07     25.87 o 
  -8   9   6      680.89      719.93     88.74 o 
  -7   9   6       16.77       33.85     23.77 o 
  -6   9   6       34.15       54.69     19.50 o 
  -5   9   6      406.44      406.59     36.47 o 
  -4   9   6     1016.99     1075.52     48.10 o 
  -3   9   6      483.41      577.82     35.40 o 
  -2   9   6      930.09      913.51     28.60 o 
  -1   9   6      802.47      758.57     28.25 o 
   0   9   6     3092.23     2900.60     47.63 o 
   1   9   6       84.64       47.03      9.86 o 
   2   9   6     2091.93     1938.87     49.77 o 
   3   9   6      281.89      245.40     18.91 o 
   4   9   6      178.61      201.10     27.50 o 
   5   9   6        3.46       -8.37     10.85 o 
   6   9   6     1376.46     1426.66     80.20 o 
   7   9   6      124.20      108.27     26.65 o 
   8   9   6       62.59       69.40     42.00 o 
  -9  10   6        5.12        2.44     23.15 o 
  -8  10   6       34.83       43.57     40.62 o 
  -7  10   6       65.17       38.35     20.47 o 
  -6  10   6      569.34      638.98     47.77 o 
  -5  10   6       18.18        6.85     22.62 o 
  -4  10   6       10.87       22.91     28.62 o 
  -3  10   6       32.07       51.84     14.92 o 
  -2  10   6      622.40      510.08     23.47 o 
  -1  10   6     1104.27     1018.81     43.01 o 
   0  10   6      323.17      328.53     15.96 o 
   1  10   6      153.94      142.82     13.53 o 
   2  10   6      144.39      151.54     17.86 o 
   3  10   6      252.47      246.47     19.00 o 
   4  10   6      454.24      417.04     30.93 o 
   5  10   6       26.88       38.80     15.85 o 
   6  10   6      122.46      173.85     42.00 o 
   7  10   6      149.97      129.75     51.81 o 
   8  10   6        3.35      -47.77     31.85 o 
  -9  11   6      140.66      194.76     37.77 o 
  -8  11   6        3.13       -4.57     35.66 o 
  -7  11   6      219.86      226.27     45.58 o 
  -6  11   6       13.78       14.31     15.67 o 
  -5  11   6      676.95      721.70     47.41 o 
  -4  11   6       85.83       78.84     17.56 o 
  -3  11   6     4460.49     4234.76     90.53 o 
  -2  11   6        9.00       20.07      8.64 o 
  -1  11   6      101.27      124.79     16.54 o 
   0  11   6      192.87      194.92     15.18 o 
   1  11   6     1935.63     1690.45     41.01 o 
   2  11   6        0.14       -2.64     11.33 o 
   3  11   6      307.30      287.07     21.42 o 
   4  11   6      198.42      284.46     43.49 o 
   5  11   6      112.17       89.83     19.84 o 
   6  11   6       17.12       -4.24     18.58 o 
   7  11   6       16.21      -33.70     47.77 o 
  -9  12   6        5.40       -9.24     48.35 o 
  -8  12   6       64.66       87.79     27.13 o 
  -7  12   6        2.43       -1.85     19.50 o 
  -6  12   6      212.58      178.10     28.62 o 
  -5  12   6        7.25       24.29     14.90 o 
  -4  12   6       68.35       89.57     35.20 o 
  -3  12   6       34.71       32.39     14.89 o 
  -2  12   6     1844.53     1609.01     41.67 o 
  -1  12   6     2943.27     2862.53     58.01 o 
   0  12   6      631.35      581.92     24.05 o 
   1  12   6      808.45      769.37     27.51 o 
   2  12   6       66.28       73.61     11.18 o 
   3  12   6     1342.91     1345.99     39.65 o 
   4  12   6       42.86       55.45     12.85 o 
   5  12   6        0.96       -2.58     22.26 o 
   6  12   6      252.77      291.59     37.19 o 
   7  12   6       22.07      -11.54     27.69 o 
  -9  13   6        1.50       12.00     36.23 o 
  -8  13   6      195.08      156.71     33.52 o 
  -7  13   6      140.33      110.22     40.62 o 
  -6  13   6      195.22      125.51     25.23 o 
  -5  13   6      111.53       91.54     22.46 o 
  -4  13   6      146.78      161.82     24.45 o 
  -3  13   6       51.34       74.14     21.20 o 
  -2  13   6      734.43      627.32     28.24 o 
  -1  13   6      533.09      524.74     25.08 o 
   0  13   6     3923.39     3625.32     99.49 o 
   1  13   6        0.07       -4.07      7.14 o 
   2  13   6      103.35      119.55     14.13 o 
   3  13   6      338.40      333.81     27.58 o 
   4  13   6       39.74       33.72     12.34 o 
   5  13   6       47.40       97.46     19.16 o 
   6  13   6      901.36      963.45     61.09 o 
   7  13   6        2.58        9.69     30.69 o 
  -8  14   6        6.36       41.87     29.43 o 
  -7  14   6       85.91       46.82     21.69 o 
  -6  14   6      463.57      434.13     43.11 o 
  -5  14   6       10.91      -16.87     13.78 o 
  -4  14   6      100.64      121.91     26.43 o 
  -3  14   6      114.56      122.49     17.75 o 
  -2  14   6      271.51      296.68     21.67 o 
  -1  14   6      267.28      343.95     22.44 o 
   0  14   6        1.39       21.87     12.44 o 
   1  14   6        0.41       10.45     10.74 o 
   2  14   6       87.76       93.56     12.66 o 
   3  14   6     1487.17     1440.58     42.44 o 
   4  14   6      382.81      417.43     27.45 o 
   5  14   6      170.08      170.33     24.48 o 
   6  14   6       39.37        1.15     30.00 o 
   7  14   6      160.44      162.47     53.31 o 
  -8  15   6       12.43       23.65     22.27 o 
  -7  15   6       49.04       73.49     23.78 o 
  -6  15   6       36.97       15.56     18.69 o 
  -5  15   6      290.34      301.32     47.77 o 
  -4  15   6       51.86       50.43     18.21 o 
  -3  15   6      764.63      676.13     42.92 o 
  -2  15   6      114.48      148.18     16.95 o 
  -1  15   6       55.78       44.24     12.89 o 
   0  15   6        8.37       -5.61     17.81 o 
   1  15   6      737.92      671.25     35.31 o 
   2  15   6      331.56      322.01     22.11 o 
   3  15   6      198.18      197.20     19.50 o 
   4  15   6        0.96       15.20     12.09 o 
   5  15   6      461.10      511.44     49.53 o 
   6  15   6        0.56       14.54     31.85 o 
   7  15   6      180.90      226.40     57.00 o 
  -8  16   6        0.36       19.16     22.85 o 
  -7  16   6       81.58       96.58     26.10 o 
  -6  16   6      108.36      172.03     31.96 o 
  -5  16   6      450.31      423.42     54.93 o 
  -4  16   6       17.24       33.32     14.32 o 
  -3  16   6       21.85       13.66     10.62 o 
  -2  16   6      157.37      169.53     17.93 o 
  -1  16   6     2550.91     2456.80     66.77 o 
   0  16   6      478.10      505.83     32.76 o 
   1  16   6      653.07      610.91     35.22 o 
   2  16   6       66.21       83.61     15.73 o 
   3  16   6      294.65      314.63     23.68 o 
   4  16   6      464.01      461.12     29.37 o 
   5  16   6       31.50       72.58     24.64 o 
   6  16   6       37.58      128.09     42.93 o 
   7  16   6       70.78       70.85     45.47 o 
  -8  17   6      198.45      174.34     35.25 o 
  -7  17   6        0.40       23.10     21.46 o 
  -6  17   6       41.20       56.75     27.81 o 
  -5  17   6      178.98      184.40     30.36 o 
  -4  17   6      385.83      405.16     32.59 o 
  -3  17   6        2.18        9.20     11.62 o 
  -2  17   6      805.89      791.78     40.67 o 
  -1  17   6      189.30      210.06     19.59 o 
   0  17   6     1683.19     1530.64     52.29 o 
   1  17   6      311.91      312.57     27.57 o 
   2  17   6       27.34       21.94     12.87 o 
   3  17   6       27.14       28.69     20.38 o 
   4  17   6       55.31       89.30     20.30 o 
   5  17   6       33.54       58.95     33.00 o 
   6  17   6       46.30       62.31     37.62 o 
  -7  18   6       71.46       45.63     32.43 o 
  -6  18   6      214.91      239.55     42.35 o 
  -5  18   6       46.59       76.06     22.16 o 
  -4  18   6        2.80        1.87     14.19 o 
  -3  18   6       62.45       64.01     17.48 o 
  -2  18   6      426.69      408.94     27.88 o 
  -1  18   6      302.81      297.70     23.20 o 
   0  18   6      717.59      619.45     37.32 o 
   1  18   6        3.15       12.12     24.02 o 
   2  18   6      411.40      492.78     34.27 o 
   3  18   6       40.42       61.77     16.91 o 
   4  18   6      587.91      734.63     44.15 o 
   5  18   6       35.57       36.06     23.46 o 
   6  18   6       10.42       66.47     38.31 o 
  -7  19   6       89.36       90.51     30.78 o 
  -6  19   6        0.53       -5.26     36.12 o 
  -5  19   6       97.53      148.74     26.68 o 
  -4  19   6      554.75      504.52     37.77 o 
  -3  19   6        3.77       13.16     11.64 o 
  -2  19   6        6.44        8.81     13.82 o 
  -1  19   6      198.48      239.01     26.52 o 
   0  19   6      222.05      280.26     28.47 o 
   1  19   6      348.26      430.06     32.89 o 
   2  19   6        8.66        9.32     13.42 o 
   3  19   6        0.38       19.27     18.48 o 
   4  19   6       82.74       88.04     56.08 o 
   5  19   6      426.64      442.19     48.86 o 
   6  19   6        6.94       17.08     37.62 o 
  -7  20   6       50.25       21.61     38.77 o 
  -6  20   6       41.49       36.52     22.23 o 
  -5  20   6       85.90      186.28     41.31 o 
  -4  20   6        2.01       13.92     19.51 o 
  -3  20   6      167.53      161.37     20.31 o 
  -2  20   6        0.66        7.50     12.09 o 
  -1  20   6      110.34      186.89     24.01 o 
   0  20   6      162.10      154.50     21.68 o 
   1  20   6       51.94       36.70     15.76 o 
   2  20   6        2.91       25.22     18.93 o 
   3  20   6      606.63      619.99     91.74 o 
   4  20   6      126.51      167.28     32.12 o 
   5  20   6        0.27        5.31     34.16 o 
  -6  21   6        8.84        8.53     31.39 o 
  -5  21   6       77.00       59.56     50.08 o 
  -4  21   6        3.69       44.84     14.93 o 
  -3  21   6      134.50      119.99     25.09 o 
  -2  21   6      421.96      527.27     32.42 o 
  -1  21   6       66.39       92.21     29.43 o 
   0  21   6      235.59      199.48     25.16 o 
   1  21   6      154.01      140.00     22.14 o 
   2  21   6      202.51      224.62     49.39 o 
   3  21   6        1.40        1.22     20.47 o 
   4  21   6       46.06       56.06     25.29 o 
   5  21   6       14.64       47.31     37.39 o 
  -6  22   6      191.18      273.70     41.55 o 
  -5  22   6       20.78       31.39     22.86 o 
  -4  22   6        4.80        8.00     14.04 o 
  -3  22   6      107.34       91.50     17.95 o 
  -2  22   6      319.11      384.09     28.64 o 
  -1  22   6       62.19       70.86     21.76 o 
   0  22   6      134.67       86.34     20.26 o 
   1  22   6        4.79       33.05     31.16 o 
   2  22   6      175.20      182.82     34.04 o 
   3  22   6        7.05       13.09     22.18 o 
   4  22   6      135.46       73.32     81.58 o 
  -5  23   6       95.19      138.25     31.91 o 
  -4  23   6       20.96       29.46     15.63 o 
  -3  23   6      186.62      197.54     24.15 o 
  -2  23   6        0.13       28.67     16.48 o 
  -1  23   6        4.34       -1.96     14.73 o 
   0  23   6       55.38      102.80     37.04 o 
   1  23   6      279.83      247.25     35.60 o 
   2  23   6      265.17      251.64     51.00 o 
   3  23   6       40.04       15.91     22.27 o 
   4  23   6       15.48       12.83     24.08 o 
  -5  24   6       27.12        2.00     35.38 o 
  -4  24   6        0.99       10.78     14.88 o 
  -3  24   6       37.51       33.54     16.06 o 
  -2  24   6        1.76       27.67     18.26 o 
  -1  24   6      113.80       86.83     26.44 o 
   0  24   6        0.02       32.31     37.85 o 
   1  24   6       78.17       55.84     23.46 o 
   2  24   6       88.55      169.09     46.73 o 
   3  24   6      258.20      292.18     59.08 o 
  -4  25   6       48.01       56.55     19.72 o 
  -3  25   6       94.34       74.95     17.60 o 
  -2  25   6        2.00       23.99     18.68 o 
  -1  25   6       26.63       41.74     23.47 o 
   0  25   6       73.29      155.53     30.48 o 
   1  25   6       94.03      126.05     30.14 o 
   2  25   6      128.74      180.37     32.36 o 
   3  25   6        4.86        8.07     30.58 o 
  -3  26   6        5.54       27.36     18.56 o 
  -2  26   6       63.56       65.74     34.39 o 
  -1  26   6       28.49       22.50     21.70 o 
   0  26   6       58.86       69.13     47.31 o 
   1  26   6        8.78      -16.68     35.20 o 
   2  26   6       29.70       53.42     39.35 o 
  -2  27   6       30.44       77.54     36.93 o 
  -1  27   6       25.09       51.47     35.31 o 
   0  27   6       68.59       16.39     30.93 o 
  -9   0   7      109.33       68.77     35.77 o 
  -7   0   7       13.15       12.46     20.77 o 
  -5   0   7      122.14      145.40     31.62 o 
  -3   0   7      139.35      145.17     26.31 o 
  -1   0   7    11017.89    11009.56    219.65 o 
   1   0   7      638.14      540.65     32.59 o 
   3   0   7     3875.94     3548.78     99.29 o 
   5   0   7     3258.69     3105.71    139.63 o 
   7   0   7       89.54      103.85     33.46 o 
  -9   1   7       63.11      103.58     47.89 o 
  -8   1   7       95.28       90.93     34.16 o 
  -7   1   7      707.53      712.67     64.62 o 
  -6   1   7       38.04       57.75     24.69 o 
  -5   1   7      193.51      141.69     21.70 o 
  -4   1   7        3.62       11.23      9.07 o 
  -3   1   7      552.56      537.74     33.08 o 
  -2   1   7      424.81      388.93     19.11 o 
  -1   1   7      108.70      109.08     11.25 o 
   0   1   7     1664.01     1583.72     36.90 o 
   1   1   7     1628.79     1487.62     36.57 o 
   2   1   7     1868.89     1720.97     42.22 o 
   3   1   7       22.88       25.48      9.31 o 
   4   1   7       15.12        2.60     12.26 o 
   5   1   7       93.96       93.62     20.79 o 
   6   1   7      107.54       99.83     22.33 o 
   7   1   7      522.55      464.49     46.14 o 
   8   1   7       38.74       36.93     21.91 o 
  -9   2   7       48.18       55.39     36.46 o 
  -8   2   7        7.94       57.03     20.27 o 
  -7   2   7       47.36       73.77     19.89 o 
  -6   2   7      678.72      688.21     68.65 o 
  -5   2   7        5.96        2.20     13.50 o 
  -4   2   7      971.71      988.93     63.24 o 
  -3   2   7       32.76       48.67     11.42 o 
  -2   2   7     3224.48     3019.10     56.53 o 
  -1   2   7      835.99      752.76     28.06 o 
   0   2   7      106.74      108.47     19.69 o 
   1   2   7      338.78      325.35     18.87 o 
   2   2   7        1.49        7.25      7.85 o 
   3   2   7        5.29       24.02     10.29 o 
   4   2   7     2800.86     2687.23     71.39 o 
   5   2   7       73.18       58.56     16.95 o 
   6   2   7        2.73       17.19     14.90 o 
   7   2   7      162.48      196.16     32.07 o 
   8   2   7      282.95      312.42     41.30 o 
  -9   3   7        3.91       33.72     22.27 o 
  -8   3   7      646.58      679.18     65.31 o 
  -7   3   7      405.15      441.59     40.66 o 
  -6   3   7       45.12       51.24     20.89 o 
  -5   3   7      136.16      116.45     16.87 o 
  -4   3   7      119.15      101.02     17.87 o 
  -3   3   7      159.93      188.36     16.27 o 
  -2   3   7     1732.74     1577.14     31.93 o 
  -1   3   7       59.41       80.28      9.64 o 
   0   3   7      374.69      393.11     19.05 o 
   1   3   7        1.78        2.40      6.19 o 
   2   3   7     1010.14      940.56     29.84 o 
   3   3   7       66.67       74.43     14.09 o 
   4   3   7        1.56        4.01     10.02 o 
   5   3   7     1102.90     1049.05     57.44 o 
   6   3   7      308.28      294.65     34.76 o 
   7   3   7       89.59       88.69     23.57 o 
   8   3   7       16.09       35.03     22.74 o 
  -9   4   7        5.99       49.62     23.98 o 
  -8   4   7        1.66       19.13     20.29 o 
  -7   4   7      165.06      149.41     26.64 o 
  -6   4   7      209.67      185.99     26.59 o 
  -5   4   7      470.99      384.24     53.43 o 
  -4   4   7       18.67       19.39     14.77 o 
  -3   4   7      921.34      824.86     29.40 o 
  -2   4   7     1737.25     1593.27     32.14 o 
  -1   4   7     5291.27     5026.42     70.53 o 
   0   4   7      187.47      176.69     13.10 o 
   1   4   7      188.81      207.35     12.46 o 
   2   4   7      576.80      611.46     32.25 o 
   3   4   7     1514.79     1386.32     45.97 o 
   4   4   7      737.96      752.55     39.30 o 
   5   4   7      325.55      282.90     33.02 o 
   6   4   7       61.18       50.42     19.71 o 
   7   4   7      195.97      193.15     32.04 o 
   8   4   7        9.87        9.48     19.74 o 
  -9   5   7       43.89       67.57     26.83 o 
  -8   5   7       10.84       10.65     19.52 o 
  -7   5   7      248.26      293.27     43.04 o 
  -6   5   7        9.43       22.20     16.70 o 
  -5   5   7      333.19      387.59     34.61 o 
  -4   5   7        4.08        4.41     12.58 o 
  -3   5   7      289.68      284.55     19.64 o 
  -2   5   7      852.15      870.51     22.38 o 
  -1   5   7       24.89       51.42      6.87 o 
   0   5   7      203.14      227.55     12.94 o 
   1   5   7     4861.92     4679.55     69.16 o 
   2   5   7      543.17      510.65     29.26 o 
   3   5   7      925.48      832.25     37.14 o 
   4   5   7     1412.66     1460.17     50.60 o 
   5   5   7       85.93       99.82     22.18 o 
   6   5   7       19.15        7.90     16.39 o 
   7   5   7      244.36      225.20     33.53 o 
   8   5   7        6.90        5.32     21.76 o 
  -9   6   7       12.23       29.70     23.42 o 
  -8   6   7        3.62       -9.70     22.85 o 
  -7   6   7       12.42       15.26     60.70 o 
  -6   6   7      682.26      610.85     45.31 o 
  -5   6   7      172.43      167.79     25.44 o 
  -4   6   7       48.43       64.39     22.39 o 
  -3   6   7      163.16      170.71     15.80 o 
  -2   6   7      490.80      450.50     23.25 o 
  -1   6   7       34.68       40.72      6.43 o 
   0   6   7     2559.28     2416.98     42.20 o 
   1   6   7        2.63       10.74      5.83 o 
   2   6   7       19.36       16.00     10.19 o 
   3   6   7      420.74      409.64     28.88 o 
   4   6   7     3018.41     2806.29     84.17 o 
   5   6   7      136.57      111.66     22.43 o 
   6   6   7      314.50      258.58     33.19 o 
   7   6   7        8.60       -5.77     17.95 o 
   8   6   7      135.28       71.78     34.62 o 
  -9   7   7        0.29       32.38     25.11 o 
  -8   7   7      541.32      559.99     51.45 o 
  -7   7   7       46.18       72.92     23.03 o 
  -6   7   7      146.48      124.86     24.72 o 
  -5   7   7      392.87      411.24     37.85 o 
  -4   7   7      867.34      706.44     53.54 o 
  -3   7   7      251.48      251.08     30.46 o 
  -2   7   7      664.29      605.59     38.44 o 
  -1   7   7      124.68      137.80     10.57 o 
   0   7   7      483.30      471.93     34.35 o 
   1   7   7       40.69       36.27      8.45 o 
   2   7   7     1217.08     1142.24     40.44 o 
   3   7   7      875.98      777.45     38.05 o 
   4   7   7      619.63      664.88     37.95 o 
   5   7   7       74.11       57.19     18.01 o 
   6   7   7      689.07      632.56     50.40 o 
   7   7   7       62.57       45.47     68.66 o 
   8   7   7       82.03       89.31     39.23 o 
  -9   8   7      455.50      398.74     49.71 o 
  -8   8   7        1.17       16.68     20.28 o 
  -7   8   7      240.43      257.87     35.40 o 
  -6   8   7       71.15       78.26     23.89 o 
  -5   8   7      743.67      719.14     87.35 o 
  -4   8   7      184.13      168.27     23.84 o 
  -3   8   7      540.82      580.31     35.43 o 
  -2   8   7      163.11      201.30     14.57 o 
  -1   8   7     1121.96     1037.97     53.86 o 
   0   8   7      519.71      520.69     23.09 o 
   1   8   7        3.71       17.99      8.04 o 
   2   8   7        3.87       10.29      9.33 o 
   3   8   7      306.43      333.51     27.34 o 
   4   8   7      533.29      501.15     34.35 o 
   5   8   7      318.01      265.54     27.70 o 
   6   8   7       75.16       91.57     24.56 o 
   7   8   7      216.89      232.18     68.66 o 
   8   8   7       48.08       77.31     39.93 o 
  -9   9   7      109.72      117.11     37.16 o 
  -8   9   7        9.54        7.65     34.85 o 
  -7   9   7      388.93      412.65     61.27 o 
  -6   9   7       17.18       34.25     18.90 o 
  -5   9   7      177.30      177.65     30.00 o 
  -4   9   7      322.29      291.15     30.00 o 
  -3   9   7     1849.47     1726.71     60.33 o 
  -2   9   7      225.18      218.07     19.25 o 
  -1   9   7      116.94      118.69     14.19 o 
   0   9   7        7.90        9.77      7.49 o 
   1   9   7     1675.86     1617.86     40.28 o 
   2   9   7       12.72       10.27      7.82 o 
   3   9   7      372.86      377.79     29.02 o 
   4   9   7        0.56       10.50     14.93 o 
   5   9   7      952.66     1047.82     50.67 o 
   6   9   7      146.97      181.61     31.09 o 
   7   9   7      256.91      297.68     39.21 o 
  -9  10   7      103.58       99.10     32.63 o 
  -8  10   7        0.53      -19.67     48.58 o 
  -7  10   7        0.53      -23.19     15.46 o 
  -6  10   7      293.44      378.70     38.95 o 
  -5  10   7      596.76      635.41     45.39 o 
  -4  10   7      561.56      513.46     38.04 o 
  -3  10   7      626.89      564.52     37.04 o 
  -2  10   7      427.92      488.36     26.15 o 
  -1  10   7      390.90      391.83     27.14 o 
   0  10   7      640.08      659.85     26.09 o 
   1  10   7      219.85      206.26     16.61 o 
   2  10   7       56.07       58.23     11.07 o 
   3  10   7      895.70      892.38     40.54 o 
   4  10   7       81.41      109.21     19.11 o 
   5  10   7      603.62      567.87     39.54 o 
   6  10   7        6.17       13.55     19.63 o 
   7  10   7       12.01        8.03     20.14 o 
  -9  11   7        0.01       13.11     56.66 o 
  -8  11   7       41.41       36.03     23.21 o 
  -7  11   7       93.88       56.68     29.43 o 
  -6  11   7        4.62       45.99     23.54 o 
  -5  11   7       12.68       35.25     17.71 o 
  -4  11   7      758.96      687.12     45.47 o 
  -3  11   7       45.97       62.52     17.02 o 
  -2  11   7      194.04      213.36     17.94 o 
  -1  11   7      111.60      139.16     18.25 o 
   0  11   7      892.69      818.94     28.93 o 
   1  11   7       92.91       96.00     12.87 o 
   2  11   7     2976.74     2711.62     92.34 o 
   3  11   7       62.32       62.13     15.12 o 
   4  11   7      130.42      133.14     29.80 o 
   5  11   7       33.14       51.03     17.68 o 
   6  11   7      618.74      540.75     65.20 o 
   7  11   7        3.91       -7.25     19.07 o 
  -9  12   7       50.28       84.93     45.23 o 
  -8  12   7        0.54       12.49     51.81 o 
  -7  12   7      100.01       99.70     24.58 o 
  -6  12   7      214.98      143.70     26.38 o 
  -5  12   7        4.95        1.53     17.77 o 
  -4  12   7      122.88      104.92     20.89 o 
  -3  12   7        0.46       11.37     12.61 o 
  -2  12   7      123.48      117.63     14.58 o 
  -1  12   7      841.75      792.80     38.28 o 
   0  12   7       37.74       28.35     11.30 o 
   1  12   7       56.67       71.01     11.49 o 
   2  12   7     1120.94     1014.50     34.18 o 
   3  12   7       29.68       50.65     13.70 o 
   4  12   7        2.63      -10.92     12.04 o 
   5  12   7      397.38      406.00     35.78 o 
   6  12   7       16.03       36.47     22.98 o 
   7  12   7        1.43      -12.93     21.97 o 
  -8  13   7        8.74       -7.96     20.63 o 
  -7  13   7       64.13       85.18     27.81 o 
  -6  13   7        5.64       22.61     16.91 o 
  -5  13   7       72.41      132.01     24.76 o 
  -4  13   7        0.18        9.52     14.30 o 
  -3  13   7      616.48      542.14     31.88 o 
  -2  13   7      147.43      209.54     18.71 o 
  -1  13   7        2.54        1.25     10.24 o 
   0  13   7      310.27      310.41     30.90 o 
   1  13   7      959.01      833.13     39.14 o 
   2  13   7      158.53      168.49     16.93 o 
   3  13   7      153.94      157.46     21.91 o 
   4  13   7        0.51        0.16     12.45 o 
   5  13   7      344.70      387.31     34.88 o 
   6  13   7        7.70        3.65     20.81 o 
   7  13   7      224.91      299.56     66.47 o 
  -8  14   7        9.04       -9.16     21.53 o 
  -7  14   7       54.65       93.93     26.27 o 
  -6  14   7       37.43       57.47     27.00 o 
  -5  14   7      604.42      529.86     44.52 o 
  -4  14   7      132.98      141.47     23.43 o 
  -3  14   7       60.92      106.58     15.18 o 
  -2  14   7        0.91       -6.06     10.19 o 
  -1  14   7      290.71      269.60     25.94 o 
   0  14   7      291.22      291.02     25.82 o 
   1  14   7      324.26      311.98     27.30 o 
   2  14   7       81.61       85.01     13.96 o 
   3  14   7      209.24      246.36     25.84 o 
   4  14   7      292.34      287.07     32.21 o 
   5  14   7      111.52      122.61     22.72 o 
   6  14   7       12.72       86.08     36.00 o 
   7  14   7      103.50      118.16     45.70 o 
  -8  15   7       95.79       90.49     27.85 o 
  -7  15   7       17.31       38.98     34.16 o 
  -6  15   7      288.89      257.79     75.12 o 
  -5  15   7       22.51       17.73     16.88 o 
  -4  15   7      460.63      474.28     39.81 o 
  -3  15   7        8.13       31.05     12.49 o 
  -2  15   7      593.59      528.55     29.08 o 
  -1  15   7      370.62      374.79     30.72 o 
   0  15   7      373.88      395.66     30.00 o 
   1  15   7      994.80      949.59     43.14 o 
   2  15   7     1220.90     1260.20     48.02 o 
   3  15   7        2.22       19.51     11.62 o 
   4  15   7       15.19       18.48     19.20 o 
   5  15   7        7.34       -9.91     20.23 o 
   6  15   7      223.43      319.64     58.16 o 
  -8  16   7       12.22       -9.46     29.08 o 
  -7  16   7        3.90       18.18     37.50 o 
  -6  16   7       49.12       90.01     34.73 o 
  -5  16   7       11.61       10.24     27.81 o 
  -4  16   7      106.42      134.44     24.50 o 
  -3  16   7       21.96       24.11     11.61 o 
  -2  16   7      669.96      747.68     42.16 o 
  -1  16   7      411.54      512.94     35.78 o 
   0  16   7     1245.47     1250.80     47.06 o 
   1  16   7      102.79      119.47     18.84 o 
   2  16   7      114.61      199.21     23.76 o 
   3  16   7      541.19      586.28     37.82 o 
   4  16   7      645.50      547.50     46.42 o 
   5  16   7       72.55       21.97     48.00 o 
   6  16   7      127.42      101.78     42.00 o 
  -7  17   7      207.34      218.77     37.19 o 
  -6  17   7      174.56      204.77     32.22 o 
  -5  17   7       74.91       74.29     22.24 o 
  -4  17   7        2.96        3.96     15.67 o 
  -3  17   7      254.61      279.62     23.82 o 
  -2  17   7        2.30       27.36     15.11 o 
  -1  17   7       51.64       43.15     16.81 o 
   0  17   7      290.90      278.30     27.24 o 
   1  17   7      666.44      645.84     50.40 o 
   2  17   7      229.11      214.46     25.43 o 
   3  17   7      322.36      292.47     28.42 o 
   4  17   7      257.88      273.29     28.18 o 
   5  17   7       60.26       94.65     54.24 o 
   6  17   7      127.64      187.17     51.23 o 
  -7  18   7        9.71      -10.87     23.50 o 
  -6  18   7       95.58      105.41     40.50 o 
  -5  18   7      203.72      209.01     47.20 o 
  -4  18   7      165.77      108.12     18.81 o 
  -3  18   7      119.66      157.87     19.40 o 
  -2  18   7       46.68       94.50     19.93 o 
  -1  18   7       74.21       86.46     18.46 o 
   0  18   7        3.08        0.19     14.02 o 
   1  18   7        0.47        1.47     16.99 o 
   2  18   7        1.83       28.04     14.76 o 
   3  18   7      466.38      389.17     32.85 o 
   4  18   7       97.12      135.93     45.23 o 
   5  18   7       87.36       74.50     28.46 o 
  -7  19   7       92.55       32.08     34.62 o 
  -6  19   7       95.83       91.54     27.06 o 
  -5  19   7       27.40       81.22     23.20 o 
  -4  19   7      229.59      203.15     24.92 o 
  -3  19   7       31.10       48.90     17.95 o 
  -2  19   7       38.93       99.81     46.27 o 
  -1  19   7       81.81       77.74     19.07 o 
   0  19   7      169.07      200.30     24.90 o 
   1  19   7       78.12       88.69     19.61 o 
   2  19   7       53.96       76.54     23.26 o 
   3  19   7       58.71       58.21     22.78 o 
   4  19   7       23.52       31.39     30.69 o 
   5  19   7        1.43        0.00     31.16 o 
  -6  20   7      157.27      148.36     31.24 o 
  -5  20   7       85.28       81.35     24.95 o 
  -4  20   7        4.11       10.31     13.82 o 
  -3  20   7      146.28      165.23     20.94 o 
  -2  20   7      163.92      263.85     46.47 o 
  -1  20   7       24.81       25.75     16.11 o 
   0  20   7      186.65      206.86     35.81 o 
   1  20   7      108.99       90.19     24.38 o 
   2  20   7      137.59      176.48     24.39 o 
   3  20   7       23.21       26.89     22.44 o 
   4  20   7      313.20      304.64     60.24 o 
   5  20   7        7.62       58.85     40.39 o 
  -6  21   7       18.66        1.49     28.39 o 
  -5  21   7        0.28       26.38     28.04 o 
  -4  21   7      207.39      210.06     24.12 o 
  -3  21   7      405.21      407.69     53.88 o 
  -2  21   7        5.78       13.15     15.44 o 
  -1  21   7       37.37       10.29     16.03 o 
   0  21   7       33.63       29.50     17.05 o 
   1  21   7      223.14      341.59     41.35 o 
   2  21   7      193.42      211.79     34.25 o 
   3  21   7       31.98       68.94     26.29 o 
   4  21   7        3.94       36.93     35.77 o 
  -5  22   7      104.05       95.58     23.87 o 
  -4  22   7       27.90       40.15     16.74 o 
  -3  22   7       38.56       47.62     36.59 o 
  -2  22   7        2.77        3.22     15.79 o 
  -1  22   7      225.59      261.80     30.37 o 
   0  22   7      246.69      301.77     43.22 o 
   1  22   7        4.24       17.18     35.54 o 
   2  22   7        0.73       13.82     24.13 o 
   3  22   7      333.14      320.49     63.01 o 
   4  22   7       23.74       27.69     31.39 o 
  -5  23   7        5.15       30.43     19.25 o 
  -4  23   7       85.09       77.20     18.33 o 
  -3  23   7       74.60       89.50     23.12 o 
  -2  23   7       16.59       12.99     26.48 o 
  -1  23   7       47.20       72.20     20.93 o 
   0  23   7        4.93       17.25     17.89 o 
   1  23   7      189.02      197.76     57.12 o 
   2  23   7      295.38      327.46     41.88 o 
   3  23   7       10.47      -18.20     22.99 o 
  -4  24   7      221.34      193.31     28.55 o 
  -3  24   7       27.61       18.48     17.59 o 
  -2  24   7       16.95       25.87     25.34 o 
  -1  24   7       18.73       47.92     23.53 o 
   0  24   7      126.32      105.82     29.31 o 
   1  24   7        6.26       -3.07     23.19 o 
   2  24   7       57.36      102.39     46.39 o 
  -3  25   7       56.01       23.91     23.90 o 
  -2  25   7       15.07       30.60     20.34 o 
  -1  25   7       25.56       77.96     26.19 o 
   0  25   7        4.88       73.14     28.85 o 
   1  25   7       53.90       95.65     28.84 o 
  -2  26   7       32.83       54.47     37.62 o 
  -1  26   7      118.57      135.55     31.52 o 
   0  26   7        0.51       34.53     29.66 o 
  -8   0   8       61.24       87.24     33.46 o 
  -6   0   8       63.35      116.78     30.69 o 
  -4   0   8      734.65      682.90     58.39 o 
  -2   0   8       23.57       42.88     12.30 o 
   0   0   8     2357.17     2160.58     67.19 o 
   2   0   8     1525.72     1492.91    135.36 o 
   4   0   8     3710.89     3701.38    156.71 o 
   6   0   8      165.39      112.62     33.46 o 
  -9   1   8       15.86       78.86     28.85 o 
  -8   1   8       56.74      138.01     41.08 o 
  -7   1   8      338.07      307.88     81.12 o 
  -6   1   8      521.98      590.08     50.20 o 
  -5   1   8        1.39        8.53     19.85 o 
  -4   1   8      120.88      105.97     21.69 o 
  -3   1   8        6.58       -5.33      7.72 o 
  -2   1   8     1945.00     1810.20     64.99 o 
  -1   1   8      550.88      573.04     24.28 o 
   0   1   8      376.53      420.02     29.75 o 
   1   1   8     2164.57     1989.95     72.12 o 
   2   1   8     1131.03     1024.97     32.94 o 
   3   1   8       24.88       41.68     10.89 o 
   4   1   8      277.06      237.88     29.83 o 
   5   1   8       80.06      139.88     25.17 o 
   6   1   8      236.14      261.22     43.16 o 
   7   1   8      586.02      556.84     82.39 o 
  -9   2   8      129.59      174.24     50.31 o 
  -8   2   8        1.80       23.31     30.23 o 
  -7   2   8        6.02       -0.81     16.53 o 
  -6   2   8       33.45       51.42     18.81 o 
  -5   2   8     2131.47     1905.13     70.97 o 
  -4   2   8      356.39      365.58     41.89 o 
  -3   2   8      103.46      108.22     23.31 o 
  -2   2   8        0.62       16.76      7.40 o 
  -1   2   8      173.76      173.17     14.24 o 
   0   2   8       59.23       62.44     10.37 o 
   1   2   8      946.51      938.61     30.47 o 
   2   2   8       51.91       67.24     12.75 o 
   3   2   8       68.12       81.55     15.31 o 
   4   2   8      658.22      591.87     37.14 o 
   5   2   8     1300.09     1305.89    110.66 o 
   6   2   8      111.64       85.83     37.85 o 
   7   2   8       60.18       82.71     25.95 o 
  -9   3   8      159.34      191.55     54.47 o 
  -8   3   8      146.76      172.56     30.03 o 
  -7   3   8      389.80      356.52     39.01 o 
  -6   3   8       93.34      109.39     23.62 o 
  -5   3   8       40.03       12.21     14.99 o 
  -4   3   8     1426.81     1253.14     49.29 o 
  -3   3   8      752.80      680.42     28.63 o 
  -2   3   8       13.64        8.22      6.32 o 
  -1   3   8     1939.43     1629.23     39.12 o 
   0   3   8      149.05      135.52     13.58 o 
   1   3   8     1256.01     1168.50     34.33 o 
   2   3   8      269.91      278.21     20.14 o 
   3   3   8      161.18      140.39     19.47 o 
   4   3   8       71.54       96.95     20.88 o 
   5   3   8       32.67       50.47     27.23 o 
   6   3   8        8.51        9.82     17.87 o 
   7   3   8      222.87      173.83     30.34 o 
  -9   4   8       84.42       81.47     45.47 o 
  -8   4   8       54.49       36.37     21.95 o 
  -7   4   8        0.59      -21.04     31.39 o 
  -6   4   8      533.22      441.41     40.28 o 
  -5   4   8        1.71       -8.30     12.29 o 
  -4   4   8      331.38      361.06     57.36 o 
  -3   4   8        6.07       15.74      7.89 o 
  -2   4   8       11.86       22.27      6.54 o 
  -1   4   8        8.87        5.08      7.01 o 
   0   4   8     2306.55     2140.18     47.28 o 
   1   4   8     1874.06     1798.45     53.50 o 
   2   4   8        7.16        4.66      8.76 o 
   3   4   8      194.55      216.45     23.00 o 
   4   4   8       89.16       77.47     16.47 o 
   5   4   8      163.86      184.12     29.37 o 
   6   4   8      108.77      103.55     24.24 o 
   7   4   8        0.89      -10.42     18.58 o 
  -9   5   8       42.40       61.99     38.89 o 
  -8   5   8      274.94      218.54     34.43 o 
  -7   5   8       72.71       70.68     23.45 o 
  -6   5   8      293.94      293.46     42.12 o 
  -5   5   8       36.28       42.87     21.69 o 
  -4   5   8      380.21      343.43     31.52 o 
  -3   5   8       21.84       28.75      9.79 o 
  -2   5   8      303.26      258.42     16.75 o 
  -1   5   8     1276.38     1091.16     63.65 o 
   0   5   8      578.58      571.83     30.88 o 
   1   5   8     1268.80     1377.91     37.47 o 
   2   5   8     1324.17     1370.29    101.59 o 
   3   5   8       25.51       19.29     11.71 o 
   4   5   8      133.69      172.83     22.00 o 
   5   5   8        3.16       -0.90     12.59 o 
   6   5   8      720.25      720.45     55.55 o 
   7   5   8      142.28      109.81     28.23 o 
  -9   6   8      176.66      207.36     35.94 o 
  -8   6   8        4.92       13.87     19.99 o 
  -7   6   8        0.51        4.74     18.07 o 
  -6   6   8       38.93       67.19     21.70 o 
  -5   6   8      862.98      849.36     59.31 o 
  -4   6   8      283.04      314.87     31.15 o 
  -3   6   8        8.03       18.15      9.54 o 
  -2   6   8       48.83       83.55     14.01 o 
  -1   6   8      113.01      114.59     16.94 o 
   0   6   8       36.26       32.72      9.39 o 
   1   6   8      783.12      805.16     35.83 o 
   2   6   8      417.22      414.34     29.44 o 
   3   6   8      631.81      670.47     37.36 o 
   4   6   8       55.69       85.44     17.05 o 
   5   6   8      437.99      467.21     89.66 o 
   6   6   8       24.62       27.42     18.66 o 
   7   6   8       46.57       31.26     19.55 o 
  -9   7   8        2.87       15.25     39.23 o 
  -8   7   8        8.86       50.22     23.36 o 
  -7   7   8      231.46      238.04     38.66 o 
  -6   7   8       39.03       28.83     24.00 o 
  -5   7   8        1.72       -5.29     13.83 o 
  -4   7   8      437.30      372.17     32.94 o 
  -3   7   8     1917.05     1701.98     67.51 o 
  -2   7   8      465.15      463.99     27.36 o 
  -1   7   8      587.93      591.49     31.21 o 
   0   7   8      136.78      158.82     14.90 o 
   1   7   8      596.18      580.34     32.40 o 
   2   7   8      151.20      152.45     20.86 o 
   3   7   8     1280.61     1177.73     46.20 o 
   4   7   8       90.81      108.45     18.94 o 
   5   7   8      595.51      573.92     52.86 o 
   6   7   8      180.17      209.11     55.85 o 
   7   7   8      248.95      220.12     36.77 o 
  -9   8   8       78.86       67.02     33.93 o 
  -8   8   8       38.54       27.48     23.23 o 
  -7   8   8       90.20       89.07     25.00 o 
  -6   8   8      375.55      388.29     40.24 o 
  -5   8   8      148.67      200.70     28.26 o 
  -4   8   8      652.49      689.89     43.13 o 
  -3   8   8      159.71      159.67     24.05 o 
  -2   8   8      189.27      158.36     25.21 o 
  -1   8   8      472.90      451.20     27.05 o 
   0   8   8     3351.70     3035.78     61.04 o 
   1   8   8      535.93      533.12     51.62 o 
   2   8   8      263.75      279.96     25.33 o 
   3   8   8       16.55       53.07     20.02 o 
   4   8   8      193.29      197.34     23.28 o 
   5   8   8       18.98       47.67     16.48 o 
   6   8   8       86.11       50.89     22.68 o 
   7   8   8       15.82       42.59     34.85 o 
  -9   9   8       55.76      109.91     43.97 o 
  -8   9   8      140.87      196.95     52.27 o 
  -7   9   8        0.26       26.94     20.97 o 
  -6   9   8       11.92       24.16     44.31 o 
  -5   9   8       97.55       80.21     20.72 o 
  -4   9   8      563.69      483.50     47.54 o 
  -3   9   8       17.37       36.99     13.24 o 
  -2   9   8      951.88      998.38     55.43 o 
  -1   9   8      592.25      608.27     26.35 o 
   0   9   8       13.25       23.76      8.93 o 
   1   9   8      136.45      117.34     16.69 o 
   2   9   8     1200.39     1072.64     42.58 o 
   3   9   8       61.72       57.07     15.28 o 
   4   9   8      126.77      126.09     19.72 o 
   5   9   8       23.90       30.08     16.15 o 
   6   9   8      319.45      262.16     36.71 o 
   7   9   8       69.99       82.70     29.54 o 
  -9  10   8       71.76      104.32     47.31 o 
  -8  10   8      145.63      146.13     32.52 o 
  -7  10   8       14.95      -20.96     17.47 o 
  -6  10   8      212.76      208.80     49.85 o 
  -5  10   8      360.61      295.04     33.51 o 
  -4  10   8      151.35      137.32     29.31 o 
  -3  10   8      170.00      155.46     20.87 o 
  -2  10   8      158.83      191.46     27.50 o 
  -1  10   8     1158.62      983.98     54.96 o 
   0  10   8        1.80       10.30      8.76 o 
   1  10   8      150.74      114.31     17.21 o 
   2  10   8       14.86       38.73     12.11 o 
   3  10   8        7.05       10.05     17.38 o 
   4  10   8      805.25      799.69     44.50 o 
   5  10   8      559.45      540.76     40.92 o 
   6  10   8        0.28      -13.48     18.88 o 
   7  10   8        4.40       26.22     23.55 o 
  -8  11   8        6.87       10.15     48.47 o 
  -7  11   8       65.70       54.42     25.03 o 
  -6  11   8       77.82      108.70     23.82 o 
  -5  11   8       57.20       59.83     19.82 o 
  -4  11   8       81.18       79.64     20.88 o 
  -3  11   8      407.53      345.50     26.88 o 
  -2  11   8      399.57      419.22     45.50 o 
  -1  11   8       19.70       27.66     13.13 o 
   0  11   8       91.73       98.10     16.72 o 
   1  11   8       90.96      114.80     14.30 o 
   2  11   8        1.78       -2.61      9.63 o 
   3  11   8      652.36      602.22     37.39 o 
   4  11   8       12.40        6.94     12.56 o 
   5  11   8      821.90      842.07     49.57 o 
   6  11   8       15.37       -1.95     20.47 o 
  -8  12   8        0.78       28.60     23.25 o 
  -7  12   8       38.01       41.88     24.69 o 
  -6  12   8        1.21       24.57     26.54 o 
  -5  12   8       59.83       76.37     20.10 o 
  -4  12   8      352.73      350.80     34.71 o 
  -3  12   8      695.48      716.66     62.03 o 
  -2  12   8        2.50       13.16     12.08 o 
  -1  12   8     1177.49     1072.55     43.40 o 
   0  12   8      313.36      409.16     32.92 o 
   1  12   8      387.87      424.30     24.82 o 
   2  12   8       26.43       44.20     23.58 o 
   3  12   8      243.90      280.09     27.18 o 
   4  12   8      521.26      506.50     37.20 o 
   5  12   8      133.72      114.31     21.92 o 
   6  12   8       78.54       49.40     25.38 o 
  -8  13   8      142.51      155.44     34.27 o 
  -7  13   8       35.86       -2.67     30.69 o 
  -6  13   8      351.20      301.05     36.36 o 
  -5  13   8       34.01       17.47     28.96 o 
  -4  13   8      179.67      231.28     29.62 o 
  -3  13   8      111.28      101.06     24.71 o 
  -2  13   8      701.99      727.30     41.24 o 
  -1  13   8        6.55       28.86     13.32 o 
   0  13   8        0.54        1.88     11.49 o 
   1  13   8      151.16      118.34     18.35 o 
   2  13   8      115.28      128.34     18.49 o 
   3  13   8        0.34       -3.24     11.97 o 
   4  13   8       31.63       47.47     16.47 o 
   5  13   8        0.24      -11.06     15.09 o 
   6  13   8      109.11      166.67     32.45 o 
  -8  14   8        1.05       -3.00     24.55 o 
  -7  14   8       75.00      126.22     28.64 o 
  -6  14   8      304.76      329.16     38.37 o 
  -5  14   8       75.84      141.89     26.22 o 
  -4  14   8      222.42      195.15     27.64 o 
  -3  14   8      177.62      215.43     37.29 o 
  -2  14   8      897.06      929.01     46.59 o 
  -1  14   8      293.32      260.07     26.44 o 
   0  14   8      351.72      328.68     28.67 o 
   1  14   8       24.14       46.73     14.32 o 
   2  14   8        1.59       -5.96     18.92 o 
   3  14   8       63.30       91.27     22.66 o 
   4  14   8      336.94      307.15     31.21 o 
   5  14   8       14.74       31.06     17.34 o 
   6  14   8      104.85      109.33     28.06 o 
  -7  15   8      501.19      383.89     46.58 o 
  -6  15   8       94.56       91.40     24.39 o 
  -5  15   8       29.74       31.95     17.89 o 
  -4  15   8      213.66      211.47     32.51 o 
  -3  15   8      802.84      680.25     42.74 o 
  -2  15   8       57.95       97.85     18.68 o 
  -1  15   8        1.34       30.67     13.92 o 
   0  15   8      114.24      142.07     20.68 o 
   1  15   8       39.94       70.97     25.81 o 
   2  15   8      180.57      202.81     77.89 o 
   3  15   8      817.32      771.17    101.42 o 
   4  15   8       75.94       80.77     27.80 o 
   5  15   8       56.59       72.46     20.61 o 
   6  15   8       73.69      109.86     46.62 o 
  -7  16   8       18.75       19.02     24.81 o 
  -6  16   8        1.73        9.62     18.14 o 
  -5  16   8      137.93      108.80     25.62 o 
  -4  16   8       21.26       10.56     14.71 o 
  -3  16   8      224.77      186.47     30.81 o 
  -2  16   8        0.15       -4.78     12.58 o 
  -1  16   8      804.39      845.81     45.51 o 
   0  16   8       19.23       30.84     16.29 o 
   1  16   8        1.43       16.36     13.09 o 
   2  16   8        0.39       14.19     16.32 o 
   3  16   8      634.03      631.18     52.08 o 
   4  16   8      190.41      246.41     41.82 o 
   5  16   8      305.68      309.92     32.39 o 
  -7  17   8       86.81       24.84     48.12 o 
  -6  17   8       74.25      130.16     49.50 o 
  -5  17   8       50.07        5.73     18.78 o 
  -4  17   8       18.66       32.58     15.60 o 
  -3  17   8       45.54       84.52     19.95 o 
  -2  17   8      266.42      343.55     32.08 o 
  -1  17   8        6.53       23.88     15.23 o 
   0  17   8       65.57       57.48     35.42 o 
   1  17   8        2.67        5.87     16.79 o 
   2  17   8     1147.74     1146.58     66.66 o 
   3  17   8       67.25       78.20     24.55 o 
   4  17   8       33.28       49.66     21.71 o 
   5  17   8        4.05       12.68     46.73 o 
  -7  18   8       19.04        8.77     31.16 o 
  -6  18   8       48.26       82.59     26.30 o 
  -5  18   8       30.03        6.56     19.13 o 
  -4  18   8      447.16      420.45    137.32 o 
  -3  18   8        6.38        5.02     15.94 o 
  -2  18   8       17.53       19.32     15.78 o 
  -1  18   8        0.33       -0.79     14.01 o 
   0  18   8      209.42      223.76     26.81 o 
   1  18   8       32.94       34.76     16.65 o 
   2  18   8       17.34       31.32     15.79 o 
   3  18   8       23.62       34.88     20.91 o 
   4  18   8      183.23      208.86     52.62 o 
   5  18   8       67.26       93.24     43.16 o 
  -6  19   8       36.76       70.60     25.35 o 
  -5  19   8       47.28       76.94     25.73 o 
  -4  19   8       96.85      120.07     49.97 o 
  -3  19   8      435.87      429.97     37.79 o 
  -2  19   8       80.13       57.22     18.36 o 
  -1  19   8      106.25      111.99     22.49 o 
   0  19   8        2.96       35.59     16.35 o 
   1  19   8       19.82       23.74     19.43 o 
   2  19   8      501.19      486.49     53.86 o 
   3  19   8      411.44      339.26     41.66 o 
   4  19   8        0.11       -7.15     32.08 o 
  -6  20   8       94.07      150.54     33.36 o 
  -5  20   8       15.91       -1.47     19.55 o 
  -4  20   8        0.41       25.40     22.12 o 
  -3  20   8        8.21       12.82     17.06 o 
  -2  20   8      185.44      130.25     31.84 o 
  -1  20   8      135.17      125.58     23.10 o 
   0  20   8      168.52      172.16     26.38 o 
   1  20   8       33.78       40.33     17.50 o 
   2  20   8       46.96       59.88     28.97 o 
   3  20   8      152.46      125.09     43.85 o 
   4  20   8       28.85       30.23     33.46 o 
  -5  21   8       42.23       63.74     27.00 o 
  -4  21   8       19.50       46.39     19.69 o 
  -3  21   8       16.53       33.78     18.58 o 
  -2  21   8      125.53      123.02     28.12 o 
  -1  21   8       16.97       20.11     17.22 o 
   0  21   8        3.24       19.80     20.08 o 
   1  21   8      140.81      144.53     24.09 o 
   2  21   8      159.26      186.53     34.68 o 
   3  21   8        7.36       36.70     35.77 o 
  -5  22   8        1.94      -19.40     32.19 o 
  -4  22   8       61.47       36.79     18.80 o 
  -3  22   8        6.52       44.21     20.54 o 
  -2  22   8       75.04       60.58     21.99 o 
  -1  22   8      109.81      126.40     24.45 o 
   0  22   8      123.29      103.26     23.45 o 
   1  22   8       35.21       44.00     18.95 o 
   2  22   8       48.11       25.33     22.80 o 
   3  22   8        5.89        0.00     31.85 o 
  -4  23   8       81.70       53.47     21.90 o 
  -3  23   8       77.41      116.32     25.77 o 
  -2  23   8      117.89      168.17     26.40 o 
  -1  23   8       31.13       85.80     22.41 o 
   0  23   8       22.72       14.29     18.46 o 
   1  23   8        4.96       32.71     31.27 o 
   2  23   8       63.76       56.47     48.23 o 
  -3  24   8        3.88       84.82     34.24 o 
  -2  24   8       10.87       50.58     21.49 o 
  -1  24   8      342.77      339.10     44.38 o 
   0  24   8       14.31       31.91     24.76 o 
   1  24   8       57.57       84.34     28.29 o 
  -1  25   8       32.97       54.65     21.74 o 
  -9   0   9       49.30       96.70     40.62 o 
  -5   0   9      263.45      260.56     42.23 o 
  -3   0   9     4398.92     3840.85    104.73 o 
  -1   0   9      232.32      181.42     41.54 o 
   1   0   9     1119.00     1023.15     47.90 o 
   3   0   9      272.87      341.61     35.57 o 
   5   0   9       35.18       28.16     27.69 o 
   7   0   9      114.97      261.25     56.54 o 
  -9   1   9        5.49       78.21     28.80 o 
  -8   1   9       60.92       84.47     39.93 o 
  -7   1   9      112.92      202.86     44.54 o 
  -6   1   9      138.18      142.40     36.00 o 
  -5   1   9        9.38       47.76     15.58 o 
  -4   1   9        1.14       -7.21     13.79 o 
  -3   1   9     2831.59     2524.81     55.96 o 
  -2   1   9      744.49      700.23     28.68 o 
  -1   1   9       43.92       54.69     10.88 o 
   0   1   9      355.47      350.19     24.04 o 
   1   1   9      232.26      262.76     20.35 o 
   2   1   9       45.39       57.63     12.47 o 
   3   1   9      663.30      652.40     51.62 o 
   4   1   9       11.38       25.70     17.54 o 
   5   1   9       47.02       33.26     19.39 o 
   6   1   9      151.21      131.87     28.78 o 
   7   1   9      170.43      207.48     44.08 o 
  -9   2   9        2.40       60.93     43.16 o 
  -8   2   9      228.34      261.02     55.16 o 
  -7   2   9       99.68       69.14     39.12 o 
  -6   2   9      202.80      238.08     34.39 o 
  -5   2   9       25.41       41.56     13.50 o 
  -4   2   9      707.73      745.25     46.07 o 
  -3   2   9      920.28      804.41     31.37 o 
  -2   2   9      410.51      398.93     22.84 o 
  -1   2   9      247.04      219.70     35.84 o 
   0   2   9      395.07      398.86     24.88 o 
   1   2   9        8.24       30.11     10.33 o 
   2   2   9      406.04      474.00     26.90 o 
   3   2   9        5.03       10.51     10.53 o 
   4   2   9      324.59      391.91     32.44 o 
   5   2   9        0.25       16.86     17.59 o 
   6   2   9      164.48      181.77     31.95 o 
   7   2   9        9.44       13.55     20.86 o 
  -9   3   9        6.04       32.31     42.70 o 
  -8   3   9        5.65       36.00     36.00 o 
  -7   3   9      234.22      309.32     36.26 o 
  -6   3   9       70.86       63.12     22.13 o 
  -5   3   9       76.15       82.02     20.56 o 
  -4   3   9      301.35      286.59     24.58 o 
  -3   3   9      289.13      296.71     20.18 o 
  -2   3   9     1282.91     1152.78     41.17 o 
  -1   3   9       40.92       47.13     11.05 o 
   0   3   9       11.96       23.01      9.87 o 
   1   3   9       44.08       38.00     10.88 o 
   2   3   9     1094.51     1032.75     53.07 o 
   3   3   9      782.76      749.29     40.80 o 
   4   3   9      549.18      608.12     57.01 o 
   5   3   9       60.41       42.17     19.74 o 
   6   3   9      109.28      164.48     31.22 o 
   7   3   9       55.62       35.08     38.54 o 
  -9   4   9       48.44       23.31     41.54 o 
  -8   4   9        3.84        9.71     21.99 o 
  -7   4   9       12.70       59.74     22.18 o 
  -6   4   9        6.72        1.37     16.72 o 
  -5   4   9      101.57      121.79     32.08 o 
  -4   4   9      206.91      194.30     61.74 o 
  -3   4   9       46.01       33.80     16.35 o 
  -2   4   9      845.17      700.26     34.97 o 
  -1   4   9      249.94      236.55     34.54 o 
   0   4   9       20.95       25.43     12.02 o 
   1   4   9     1216.18     1136.22     42.77 o 
   2   4   9        7.05       14.97     14.22 o 
   3   4   9      156.74      189.42     39.51 o 
   4   4   9       58.55       47.43     16.08 o 
   5   4   9      320.32      351.48     40.30 o 
   6   4   9       11.46       15.55     18.71 o 
   7   4   9       25.55       32.08     34.16 o 
  -9   5   9       25.29       42.70     43.85 o 
  -8   5   9       76.46       91.99     32.08 o 
  -7   5   9      266.40      335.37     39.65 o 
  -6   5   9      105.00      122.28     32.66 o 
  -5   5   9       90.60      149.04     46.97 o 
  -4   5   9       57.12       46.41     16.55 o 
  -3   5   9      571.83      479.52     55.50 o 
  -2   5   9      393.29      380.96     27.24 o 
  -1   5   9      388.23      349.80     26.74 o 
   0   5   9       43.25       53.26     15.23 o 
   1   5   9      117.25      136.35     18.85 o 
   2   5   9      402.63      409.28     30.83 o 
   3   5   9      391.49      450.85     33.44 o 
   4   5   9        9.07        3.41     13.12 o 
   5   5   9      171.28      216.94     49.50 o 
   6   5   9       14.64       25.82     35.08 o 
   7   5   9      195.98      217.40     53.77 o 
  -9   6   9       20.81       66.16     35.66 o 
  -8   6   9      185.98      184.48     33.84 o 
  -7   6   9        7.65       12.16     25.73 o 
  -6   6   9      117.92      152.49     28.62 o 
  -5   6   9       95.06       89.07     21.45 o 
  -4   6   9      418.46      405.15     76.62 o 
  -3   6   9        2.29       20.97     16.36 o 
  -2   6   9        8.14       -3.63     10.62 o 
  -1   6   9      402.55      395.01     36.96 o 
   0   6   9      452.72      458.38     31.15 o 
   1   6   9      116.39      133.46     19.94 o 
   2   6   9      287.53      309.13     27.72 o 
   3   6   9        0.28       -8.01     11.26 o 
   4   6   9      256.81      278.58     35.62 o 
   5   6   9        2.48       27.26     19.65 o 
   6   6   9       50.93       54.32     25.04 o 
  -8   7   9       28.19       -3.63     20.39 o 
  -7   7   9      121.41      135.42     60.70 o 
  -6   7   9      517.49      425.93     42.28 o 
  -5   7   9       65.16       89.21     22.76 o 
  -4   7   9      319.58      317.05     66.93 o 
  -3   7   9      214.75      205.69     30.35 o 
  -2   7   9      439.04      502.39     42.61 o 
  -1   7   9        0.72        5.20     10.03 o 
   0   7   9       15.45       26.29     13.36 o 
   1   7   9       80.58      112.35     17.20 o 
   2   7   9      940.95     1000.58     44.59 o 
   3   7   9       70.53       50.47     22.83 o 
   4   7   9      338.47      302.38     29.51 o 
   5   7   9        1.70       30.79     17.57 o 
   6   7   9      124.22      152.59     34.16 o 
  -8   8   9       16.09        2.79     27.69 o 
  -7   8   9       63.21       79.33     26.10 o 
  -6   8   9       10.39       16.78     19.41 o 
  -5   8   9      415.83      348.23     36.76 o 
  -4   8   9        3.90       12.30     15.19 o 
  -3   8   9      186.73      172.05     27.00 o 
  -2   8   9       56.77       68.15     19.74 o 
  -1   8   9      643.83      678.21     33.93 o 
   0   8   9     1875.88     1743.34     54.57 o 
   1   8   9     1707.89     1572.69     52.51 o 
   2   8   9       13.77       21.45     19.10 o 
   3   8   9       18.28       17.84     18.70 o 
   4   8   9      180.14      187.38     25.24 o 
   5   8   9      398.95      390.00     36.27 o 
   6   8   9      111.79       96.71     26.84 o 
  -8   9   9       16.35       51.71     28.27 o 
  -7   9   9       49.57      144.97     29.59 o 
  -6   9   9       58.25       63.13     22.43 o 
  -5   9   9      103.35      117.02     31.39 o 
  -4   9   9       31.63       20.43     16.43 o 
  -3   9   9      326.82      375.98     40.21 o 
  -2   9   9      205.57      211.64     40.73 o 
  -1   9   9      125.22      128.24     32.66 o 
   0   9   9       54.40       48.15     14.24 o 
   1   9   9      263.87      258.83     25.55 o 
   2   9   9      323.91      360.64     30.43 o 
   3   9   9     1133.07     1017.78     47.41 o 
   4   9   9       19.61        3.70     17.30 o 
   5   9   9       44.83       62.27     23.98 o 
   6   9   9       32.71       54.98     28.39 o 
  -8  10   9       41.32       27.00     26.44 o 
  -7  10   9       29.30       48.37     39.12 o 
  -6  10   9       76.41      101.25     54.12 o 
  -5  10   9      312.13      270.73     34.21 o 
  -4  10   9      537.39      584.36     69.70 o 
  -3  10   9      170.21      176.32     29.86 o 
  -2  10   9       39.69       17.87     16.97 o 
  -1  10   9        5.46       -0.80     19.94 o 
   0  10   9       95.75       92.28     21.68 o 
   1  10   9      284.63      249.27     24.94 o 
   2  10   9      290.15      284.61     26.99 o 
   3  10   9        1.94       10.60     12.24 o 
   4  10   9       83.53       84.89     19.07 o 
   5  10   9       96.94       74.01     20.33 o 
   6  10   9      171.82      205.98     53.20 o 
  -8  11   9        5.20       12.92     27.93 o 
  -7  11   9       60.78       98.46     27.00 o 
  -6  11   9      241.68      274.68     70.74 o 
  -5  11   9       29.94        3.37     21.58 o 
  -4  11   9       11.61        4.33     17.04 o 
  -3  11   9       12.30        2.15     17.62 o 
  -2  11   9      756.55      631.94     49.74 o 
  -1  11   9      147.62      164.52     21.64 o 
   0  11   9       32.35       42.54     19.17 o 
   1  11   9       40.77       64.98     17.21 o 
   2  11   9      293.53      329.98     29.22 o 
   3  11   9       63.59       90.57     17.49 o 
   4  11   9        9.00        9.33     14.50 o 
   5  11   9       30.19       42.35     18.77 o 
   6  11   9       78.32       71.07     46.97 o 
  -8  12   9       14.50      -25.32     23.60 o 
  -7  12   9        0.09       11.40     37.39 o 
  -6  12   9       65.83       82.59     24.76 o 
  -5  12   9      236.57      189.19     29.54 o 
  -4  12   9      203.56      164.78     43.62 o 
  -3  12   9      303.65      332.92     39.24 o 
  -2  12   9       33.93       10.52     16.84 o 
  -1  12   9       77.81       64.29     16.92 o 
   0  12   9     1688.32     1540.50     68.68 o 
   1  12   9       42.50       44.20     22.39 o 
   2  12   9       88.35       79.80     16.70 o 
   3  12   9       96.61      104.47     18.70 o 
   4  12   9       30.30       72.96     19.21 o 
   5  12   9       49.17       63.42     35.97 o 
   6  12   9       44.29       54.61     26.62 o 
  -7  13   9       96.22       76.73     26.06 o 
  -6  13   9       18.08      -26.57     25.39 o 
  -5  13   9        0.89      -13.43     15.34 o 
  -4  13   9        9.91       33.37     21.81 o 
  -3  13   9      454.59      429.94     65.08 o 
  -2  13   9        1.08       17.64     13.99 o 
  -1  13   9      208.31      187.53     23.76 o 
   0  13   9      184.13      187.57     28.96 o 
   1  13   9       40.93       49.79     18.47 o 
   2  13   9        5.76       10.62     21.46 o 
   3  13   9      450.40      504.37     37.11 o 
   4  13   9        6.88       10.13     16.49 o 
   5  13   9        3.19       -1.21     15.81 o 
  -7  14   9        8.31       -0.67     25.27 o 
  -6  14   9        0.26       -8.44     17.46 o 
  -5  14   9       75.38      103.23     24.93 o 
  -4  14   9       76.99       68.12     23.96 o 
  -3  14   9       35.18       58.87     21.95 o 
  -2  14   9        7.36       24.86     13.86 o 
  -1  14   9      378.02      345.30     31.80 o 
   0  14   9      110.09      139.48     32.93 o 
   1  14   9      137.59      143.72     26.71 o 
   2  14   9      266.77      298.33     37.62 o 
   3  14   9        0.35      -13.14     13.54 o 
   4  14   9       45.09       60.56     17.92 o 
   5  14   9      568.41      530.47     42.89 o 
  -7  15   9        2.01       32.39     24.48 o 
  -6  15   9      283.31      280.08     47.66 o 
  -5  15   9       33.48       50.54     32.54 o 
  -4  15   9       77.91       84.87     28.29 o 
  -3  15   9        2.19       15.22     20.72 o 
  -2  15   9      175.29      222.58     27.27 o 
  -1  15   9       27.45       35.48     15.22 o 
   0  15   9      343.72      346.97     31.51 o 
   1  15   9       62.08       29.97     18.82 o 
   2  15   9      389.44      376.16     42.76 o 
   3  15   9      263.78      222.33     35.83 o 
   4  15   9       65.02       62.66     19.03 o 
   5  15   9       17.97       21.25     23.23 o 
  -7  16   9       18.35       22.85     30.69 o 
  -6  16   9       23.91       34.18     22.11 o 
  -5  16   9       35.49       64.62     37.16 o 
  -4  16   9      249.19      210.01     34.98 o 
  -3  16   9       44.52       62.23     29.77 o 
  -2  16   9       44.62       52.02     24.07 o 
  -1  16   9        2.14       13.05     15.24 o 
   0  16   9      481.66      444.23     35.80 o 
   1  16   9        1.93       16.41     20.01 o 
   2  16   9       24.57       13.60     19.35 o 
   3  16   9        8.70       -2.73     28.27 o 
   4  16   9       41.70       38.25     22.67 o 
   5  16   9       27.15       21.26     23.65 o 
  -6  17   9        0.95        9.36     21.52 o 
  -5  17   9       90.94      142.62     33.10 o 
  -4  17   9        5.52        2.81     21.89 o 
  -3  17   9      167.71      188.13     32.76 o 
  -2  17   9      167.47      191.23     26.38 o 
  -1  17   9      838.02      784.25     52.54 o 
   0  17   9       41.19       54.33     17.93 o 
   1  17   9       95.05      100.40     29.43 o 
   2  17   9       19.31        8.45     19.60 o 
   3  17   9      114.82       91.99     25.87 o 
   4  17   9        7.12       29.08     23.07 o 
  -6  18   9        5.64        7.62     40.62 o 
  -5  18   9      189.77      275.51     52.62 o 
  -4  18   9       42.49       76.86     28.38 o 
  -3  18   9       18.52        0.36     27.00 o 
  -2  18   9        2.51       25.59     16.88 o 
  -1  18   9      415.04      483.15     44.31 o 
   0  18   9       14.46      -20.46     13.64 o 
   1  18   9       75.94       75.84     25.09 o 
   2  18   9        4.72       -9.19     22.39 o 
   3  18   9        4.58        6.45     27.46 o 
   4  18   9        1.73       -0.19     21.21 o 
  -5  19   9        4.46       40.82     27.32 o 
  -4  19   9      144.23      173.52     34.96 o 
  -3  19   9       18.23       18.88     18.20 o 
  -2  19   9       15.21       14.19     18.38 o 
  -1  19   9      187.92      174.09     26.87 o 
   0  19   9       21.64       19.94     16.40 o 
   1  19   9      191.08      175.62     32.36 o 
   2  19   9      328.04      357.32     42.41 o 
   3  19   9       31.96       29.31     23.95 o 
  -5  20   9       15.44      -16.62     60.93 o 
  -4  20   9       87.04      109.32     32.07 o 
  -3  20   9        0.34       36.92     19.47 o 
  -2  20   9        8.27       48.47     19.40 o 
  -1  20   9       29.50       22.38     17.97 o 
   0  20   9      264.52      217.38     28.73 o 
   1  20   9      151.37      196.94    104.20 o 
   2  20   9        9.48       23.47     23.54 o 
   3  20   9        0.06       53.31     35.08 o 
  -4  21   9       28.75       28.33     24.33 o 
  -3  21   9        5.10       32.96     20.13 o 
  -2  21   9       67.01       99.37     30.05 o 
  -1  21   9       19.85       60.09     21.29 o 
   0  21   9        2.41       20.37     18.72 o 
   1  21   9       10.75       50.09     36.23 o 
   2  21   9       28.18       79.73     25.86 o 
  -3  22   9      136.49      147.45     29.40 o 
  -2  22   9        2.22       13.63     37.96 o 
  -1  22   9       77.16       97.54     23.42 o 
   0  22   9        8.94       42.86     20.89 o 
   1  22   9      121.99      152.18     31.32 o 
  -2  23   9       90.12      103.26     29.78 o 
  -1  23   9       55.69       83.27     22.78 o 
   0  23   9        4.55      -27.23     18.15 o 
  -8   0  10       72.83      107.55     40.85 o 
  -4   0  10      361.50      432.73     38.72 o 
  -2   0  10      455.68      461.71     37.26 o 
   0   0  10     2892.31     2804.22     87.91 o 
   2   0  10      182.49      175.51     26.47 o 
   4   0  10      304.41      203.09     47.54 o 
   6   0  10      324.17      270.25     57.93 o 
  -8   1  10       29.24       55.39     38.77 o 
  -7   1  10       12.74       90.47     35.08 o 
  -6   1  10      144.67      250.31     32.80 o 
  -5   1  10      191.37      225.99     32.87 o 
  -4   1  10        0.72       14.41     14.15 o 
  -3   1  10      215.66      216.78     19.73 o 
  -2   1  10      257.68      242.50     20.71 o 
  -1   1  10     1213.43     1119.25     45.62 o 
   0   1  10        1.53       25.39     11.08 o 
   1   1  10        6.33       23.50     10.66 o 
   2   1  10       68.37       87.80     14.88 o 
   3   1  10      238.36      245.67     22.40 o 
   4   1  10      871.01      752.11     56.10 o 
   5   1  10      106.08       70.35     24.56 o 
   6   1  10       89.43      131.34     31.27 o 
  -8   2  10        8.48       24.00     37.39 o 
  -7   2  10      119.85      197.55     45.23 o 
  -6   2  10        5.41       23.49     19.17 o 
  -5   2  10      174.64      190.53     29.27 o 
  -4   2  10       69.83       58.77     19.49 o 
  -3   2  10       97.96       94.62     17.00 o 
  -2   2  10        0.26        1.85     11.97 o 
  -1   2  10      231.26      220.52     23.20 o 
   0   2  10       13.39       44.54     14.18 o 
   1   2  10      133.71      163.80     17.81 o 
   2   2  10       18.20       29.61     11.66 o 
   3   2  10      113.50       99.17     16.45 o 
   4   2  10       71.80       73.76     33.53 o 
   5   2  10      591.36      549.79     56.20 o 
   6   2  10       89.94      104.06     28.09 o 
  -8   3  10        6.18       13.15     33.93 o 
  -7   3  10        1.98       52.85     22.96 o 
  -6   3  10      356.29      409.36    133.74 o 
  -5   3  10      297.20      292.12     34.81 o 
  -4   3  10        1.18       14.71     17.44 o 
  -3   3  10      465.34      420.89     30.61 o 
  -2   3  10      304.67      260.59     24.96 o 
  -1   3  10      128.67      130.58     19.15 o 
   0   3  10       24.49       34.92     14.47 o 
   1   3  10      196.82      220.83     27.52 o 
   2   3  10        0.87       16.34     13.06 o 
   3   3  10      486.28      522.25     37.56 o 
   4   3  10      283.08      295.81     30.57 o 
   5   3  10        0.25       13.57     18.85 o 
   6   3  10       92.17       83.68     26.67 o 
  -8   4  10       75.94       78.70     39.46 o 
  -7   4  10        4.69        7.32     39.93 o 
  -6   4  10        0.81       41.41     19.49 o 
  -5   4  10        2.55       20.23     20.66 o 
  -4   4  10        7.58       22.13     15.73 o 
  -3   4  10      408.30      451.40     31.62 o 
  -2   4  10      473.48      468.06     31.85 o 
  -1   4  10      119.79      108.29     25.69 o 
   0   4  10     1003.22     1090.04     45.91 o 
   1   4  10      363.04      385.32     30.84 o 
   2   4  10        4.43       15.69     13.39 o 
   3   4  10      313.20      326.04     59.22 o 
   4   4  10      368.98      399.30     35.33 o 
   5   4  10        3.77       -6.65     17.94 o 
   6   4  10       98.22       69.91     26.62 o 
  -8   5  10        0.11        4.92     22.18 o 
  -7   5  10       38.18       42.94     21.33 o 
  -6   5  10      212.87      287.88     43.85 o 
  -5   5  10       77.93       89.66     31.50 o 
  -4   5  10        9.81       40.92     20.33 o 
  -3   5  10      174.40      172.38     28.25 o 
  -2   5  10     1143.13     1020.30     43.76 o 
  -1   5  10     1060.17     1076.17     45.19 o 
   0   5  10      167.35      164.67     21.71 o 
   1   5  10        0.03        5.09     23.50 o 
   2   5  10      289.01      317.29     30.78 o 
   3   5  10      111.92      131.86     20.56 o 
   4   5  10      239.00      249.69     28.48 o 
   5   5  10      143.21      138.02     29.94 o 
   6   5  10        0.28        4.53     26.54 o 
  -8   6  10       15.48      -12.99     23.26 o 
  -7   6  10      102.50       88.43     55.97 o 
  -6   6  10        2.67        5.10     17.63 o 
  -5   6  10      426.66      491.33    138.36 o 
  -4   6  10        2.02       -3.24     17.38 o 
  -3   6  10      161.06      226.35     33.04 o 
  -2   6  10        2.63       -0.62     13.86 o 
  -1   6  10      162.14      133.68     19.96 o 
   0   6  10       18.26        5.19     12.24 o 
   1   6  10      401.13      449.64     33.15 o 
   2   6  10      111.92      130.45     38.04 o 
   3   6  10       14.02       13.91     14.96 o 
   4   6  10       30.93       44.89     25.21 o 
   5   6  10       59.39       76.72     26.17 o 
   6   6  10       81.69       78.58     27.20 o 
  -8   7  10        1.08       -7.79     45.12 o 
  -7   7  10       33.36       10.72     21.29 o 
  -6   7  10      168.64      188.61     32.36 o 
  -5   7  10      258.45      290.56     59.54 o 
  -4   7  10        1.05        4.76     18.39 o 
  -3   7  10        6.28       35.54     18.93 o 
  -2   7  10      275.81      300.37     36.71 o 
  -1   7  10      149.57      143.11     21.15 o 
   0   7  10        0.94       -2.15     13.51 o 
   1   7  10       20.76       20.50     13.58 o 
   2   7  10      208.78      219.02     27.74 o 
   3   7  10     1589.44     1317.32     54.44 o 
   4   7  10      696.13      671.30     45.15 o 
   5   7  10        2.18        5.95     17.13 o 
   6   7  10        0.20       14.23     23.79 o 
  -8   8  10       63.03       44.01     42.70 o 
  -7   8  10        7.67      -13.51     20.40 o 
  -6   8  10        0.29       -3.71     17.94 o 
  -5   8  10        3.51       47.54     30.46 o 
  -4   8  10      307.83      287.91     35.81 o 
  -3   8  10      169.51      144.65     45.12 o 
  -2   8  10       38.06       27.61     18.55 o 
  -1   8  10        5.36       19.07     17.07 o 
   0   8  10      252.91      298.10     37.57 o 
   1   8  10      167.59      197.69     23.78 o 
   2   8  10      125.62       91.93     18.57 o 
   3   8  10      199.21      200.05     25.29 o 
   4   8  10      231.62      276.19     30.08 o 
   5   8  10       14.14       19.64     18.88 o 
  -8   9  10        1.83       -4.58     25.60 o 
  -7   9  10        0.29       43.29     23.66 o 
  -6   9  10      329.81      338.46     40.02 o 
  -5   9  10       26.31      100.39     35.77 o 
  -4   9  10      101.45      104.84     27.46 o 
  -3   9  10       14.03       44.99     19.34 o 
  -2   9  10      267.42      398.37     50.54 o 
  -1   9  10        7.06       11.59     17.54 o 
   0   9  10       10.60       40.17     18.76 o 
   1   9  10      200.85      238.77     35.01 o 
   2   9  10      179.77      237.44     26.48 o 
   3   9  10       98.94       73.07     18.30 o 
   4   9  10      190.19      210.28     27.69 o 
   5   9  10        0.63       11.29     17.51 o 
  -7  10  10       23.83       60.76     25.13 o 
  -6  10  10       17.81       27.43     22.72 o 
  -5  10  10       93.87       57.24     33.00 o 
  -4  10  10      487.00      486.96     47.49 o 
  -3  10  10      280.31      272.46     36.79 o 
  -2  10  10        1.33       39.35     20.24 o 
  -1  10  10      147.09      148.53     27.98 o 
   0  10  10       94.94      104.21     24.21 o 
   1  10  10      315.96      301.99     28.29 o 
   2  10  10      489.30      509.10     57.44 o 
   3  10  10       42.72       41.33     16.61 o 
   4  10  10       21.14       -5.93     15.62 o 
   5  10  10      205.76      235.44     30.25 o 
  -7  11  10       54.54       69.63     27.59 o 
  -6  11  10        0.47      -29.54     30.23 o 
  -5  11  10      149.93      142.86     48.23 o 
  -4  11  10        0.27       10.08     19.09 o 
  -3  11  10      445.52      411.89     44.98 o 
  -2  11  10       56.15       75.93     23.23 o 
  -1  11  10       98.84      108.91     25.71 o 
   0  11  10        1.84        2.56     15.48 o 
   1  11  10        3.32       24.09     33.81 o 
   2  11  10      364.17      398.84     34.12 o 
   3  11  10      174.28      198.00     26.78 o 
   4  11  10        1.69       -6.39     18.10 o 
   5  11  10       47.57       52.87     20.97 o 
  -7  12  10        1.49       -7.46     20.84 o 
  -6  12  10       28.28       12.00     33.46 o 
  -5  12  10       18.41        9.05     21.46 o 
  -4  12  10      229.92      281.76     38.57 o 
  -3  12  10       50.75       69.82     25.12 o 
  -2  12  10       22.74       80.36     29.19 o 
  -1  12  10        2.52       -8.97     18.11 o 
   0  12  10      223.00      191.69     30.40 o 
   1  12  10      285.10      261.93     34.91 o 
   2  12  10      469.60      443.81     45.44 o 
   3  12  10       34.16       56.31     18.69 o 
   4  12  10        0.78        6.74     15.71 o 
   5  12  10      184.25      147.88     27.30 o 
  -7  13  10       36.44       29.39     60.24 o 
  -6  13  10       27.00       48.00     39.70 o 
  -5  13  10        0.89       25.65     22.76 o 
  -4  13  10       18.27       18.46     21.40 o 
  -3  13  10        1.18        1.39     19.00 o 
  -2  13  10      203.36      200.59     39.00 o 
  -1  13  10       96.51      110.16     27.40 o 
   0  13  10       92.07       57.18     22.01 o 
   1  13  10        9.27       54.97     49.50 o 
   2  13  10      295.90      328.03     41.14 o 
   3  13  10       45.64       65.20     42.12 o 
   4  13  10       97.11      114.24     28.72 o 
   5  13  10        5.55       -7.08     22.00 o 
  -7  14  10       53.05       17.77     30.93 o 
  -6  14  10       26.80       47.54     38.31 o 
  -5  14  10        5.28       18.41     25.22 o 
  -4  14  10      160.37       95.32     42.70 o 
  -3  14  10      163.82      139.91     31.90 o 
  -2  14  10       49.58       31.67     49.39 o 
  -1  14  10       84.31       66.66     24.29 o 
   0  14  10      189.84      225.59     35.04 o 
   1  14  10       13.26       33.69     25.39 o 
   2  14  10        0.79       13.10     19.71 o 
   3  14  10        0.64       45.82     21.56 o 
   4  14  10       64.43       53.53     27.75 o 
  -6  15  10        0.31       25.85     42.47 o 
  -5  15  10      185.46      222.13     37.50 o 
  -4  15  10        0.16       40.22     28.12 o 
  -3  15  10      118.29      152.18     32.95 o 
  -2  15  10       36.17       65.60     19.34 o 
  -1  15  10      426.83      408.50     46.88 o 
   0  15  10      176.84      209.56     43.16 o 
   1  15  10       29.30       68.79     23.13 o 
   2  15  10        3.81       28.68     21.73 o 
   3  15  10      410.05      373.56     62.54 o 
   4  15  10        4.07       12.85     21.21 o 
  -6  16  10        0.08       -4.85     41.08 o 
  -5  16  10        3.46        0.55     23.31 o 
  -4  16  10      172.12      245.26    102.47 o 
  -3  16  10      158.36      203.27     37.22 o 
  -2  16  10       61.17       84.88     21.80 o 
  -1  16  10      128.96      105.66     28.82 o 
   0  16  10       17.93       35.06     22.57 o 
   1  16  10      769.45      754.66     61.03 o 
   2  16  10      204.12      226.89     74.20 o 
   3  16  10        0.80       15.60     20.86 o 
   4  16  10        0.06        9.23     30.93 o 
  -5  17  10        9.51       26.01     27.06 o 
  -4  17  10       13.48       40.81     27.25 o 
  -3  17  10        1.96       11.80     22.61 o 
  -2  17  10      129.69      120.33     24.35 o 
  -1  17  10      104.00      130.52     30.45 o 
   0  17  10      121.79      131.88     34.50 o 
   1  17  10       41.52       91.28     26.57 o 
   2  17  10      263.14      247.99     43.85 o 
   3  17  10       35.19       41.12     25.17 o 
  -5  18  10       21.94       -1.14     31.39 o 
  -4  18  10       34.06       -6.54     21.86 o 
  -3  18  10        4.66       57.35     32.08 o 
  -2  18  10       21.33       24.07     18.84 o 
  -1  18  10       11.54       20.77     20.60 o 
   0  18  10       87.54      112.60     29.56 o 
   1  18  10        2.95       11.34     20.76 o 
   2  18  10       88.03        6.27     27.35 o 
   3  18  10       67.59       69.01     39.00 o 
  -4  19  10        9.14      -16.76     23.29 o 
  -3  19  10       21.44       76.39     38.08 o 
  -2  19  10        0.35       14.34     18.58 o 
  -1  19  10        1.14       19.10     22.60 o 
   0  19  10        1.25       42.84     24.72 o 
   1  19  10       33.59       92.19     26.11 o 
   2  19  10       41.63      103.99     67.27 o 
  -3  20  10       88.68      113.65     49.62 o 
  -2  20  10        3.81        3.13     28.25 o 
  -1  20  10        4.60       20.16     18.03 o 
   0  20  10        2.38       50.78     29.77 o 
   1  20  10       84.25      152.56     35.57 o 
  -3  21  10       10.91       19.46     28.85 o 
  -2  21  10       79.12       64.23     28.54 o 
  -1  21  10       10.83       29.29     20.99 o 
   0  21  10      107.96       76.14     30.26 o 
  -7   0  11       12.70       46.16     35.08 o 
  -5   0  11      143.78       84.93     37.85 o 
  -3   0  11      845.74      795.30     71.54 o 
  -1   0  11        5.19       -7.76     14.48 o 
   1   0  11     1208.03     1111.19     64.51 o 
   3   0  11      226.06      217.61     32.14 o 
   5   0  11      237.08      268.64     57.47 o 
  -8   1  11        7.40       85.51     29.77 o 
  -7   1  11        3.68       32.77     34.16 o 
  -6   1  11        7.28       14.31     26.77 o 
  -5   1  11      347.53      419.80     61.62 o 
  -4   1  11       52.47       51.95     17.60 o 
  -3   1  11        4.13       33.13     14.48 o 
  -2   1  11      105.87      146.67     20.21 o 
  -1   1  11      132.06      137.98     20.43 o 
   0   1  11       74.99       98.18     18.58 o 
   1   1  11        0.55       -6.42     13.19 o 
   2   1  11      157.05      141.28     22.05 o 
   3   1  11      503.08      477.29     37.84 o 
   4   1  11      358.99      376.32     43.41 o 
   5   1  11        6.07       24.70     22.83 o 
  -8   2  11      139.19      222.25     57.47 o 
  -7   2  11       16.83       97.62     38.08 o 
  -6   2  11       25.32       50.41     30.23 o 
  -5   2  11       21.80       47.82     21.85 o 
  -4   2  11      374.81      499.01     94.39 o 
  -3   2  11      289.19      299.85     27.88 o 
  -2   2  11      301.83      343.88     29.57 o 
  -1   2  11       94.23       83.53     17.56 o 
   0   2  11      249.85      240.80     25.83 o 
   1   2  11       17.62       35.02     14.39 o 
   2   2  11       13.19       18.26     14.57 o 
   3   2  11      222.25      206.94     26.53 o 
   4   2  11       16.26       19.77     23.86 o 
   5   2  11        5.96       12.91     22.90 o 
  -8   3  11        0.78       17.31     39.46 o 
  -7   3  11       51.97       87.93     40.16 o 
  -6   3  11       76.79       97.62     33.70 o 
  -5   3  11      195.52      279.02     53.54 o 
  -4   3  11       71.76      110.28     67.16 o 
  -3   3  11      100.21       93.07     18.99 o 
  -2   3  11       62.89       61.01     17.03 o 
  -1   3  11       87.45       85.68     30.75 o 
   0   3  11       61.57       60.66     29.20 o 
   1   3  11      176.25      217.84     25.63 o 
   2   3  11       29.50       56.42     17.85 o 
   3   3  11       47.86       47.65     17.98 o 
   4   3  11      170.23      186.48     27.30 o 
   5   3  11       53.72       38.66     24.80 o 
  -8   4  11       10.41       39.23     43.62 o 
  -7   4  11       10.86       27.61     46.50 o 
  -6   4  11        0.54        7.15     26.77 o 
  -5   4  11       11.25        8.31     30.23 o 
  -4   4  11        0.53        5.92     19.60 o 
  -3   4  11      416.38      453.91     43.49 o 
  -2   4  11        0.10       17.51     14.06 o 
  -1   4  11        2.22        6.00     12.54 o 
   0   4  11      159.05      189.86     23.36 o 
   1   4  11      417.16      480.16     36.26 o 
   2   4  11       15.76       19.05     16.10 o 
   3   4  11      123.64      156.68     24.64 o 
   4   4  11       46.56       41.29     28.39 o 
   5   4  11       16.18       51.47     24.15 o 
  -7   5  11       41.03       41.82     25.70 o 
  -6   5  11        1.31       44.54     30.00 o 
  -5   5  11       71.47      101.55     38.08 o 
  -4   5  11      244.42      235.50     34.21 o 
  -3   5  11       55.44       83.19     32.31 o 
  -2   5  11      213.08      243.30     25.78 o 
  -1   5  11      138.38      163.86     22.79 o 
   0   5  11      534.72      493.55     76.19 o 
   1   5  11        1.89       18.59     16.35 o 
   2   5  11       16.28       42.20     16.90 o 
   3   5  11      305.98      344.62     33.47 o 
   4   5  11       47.76       65.67     20.99 o 
   5   5  11      120.15      124.23     30.28 o 
  -7   6  11       60.61      119.05     30.11 o 
  -6   6  11        2.02       23.08     30.23 o 
  -5   6  11       16.56       12.00     33.70 o 
  -4   6  11      213.78      323.51     39.86 o 
  -3   6  11      150.03      181.25     29.88 o 
  -2   6  11       44.18       22.33     19.13 o 
  -1   6  11       56.56       23.34     15.41 o 
   0   6  11      230.15      278.91     28.89 o 
   1   6  11       12.88       10.03     33.21 o 
   2   6  11      274.37      290.06     29.62 o 
   3   6  11       31.78       27.62     16.36 o 
   4   6  11       60.98       42.03     18.65 o 
   5   6  11       62.98      107.90     29.56 o 
  -7   7  11        1.21       33.17     25.61 o 
  -6   7  11      144.25       74.54     39.00 o 
  -5   7  11       61.97      129.94     31.71 o 
  -4   7  11      279.52      342.60     42.71 o 
  -3   7  11       17.53       52.53     22.77 o 
  -2   7  11       75.26       77.16     59.77 o 
  -1   7  11       29.51       41.77     19.22 o 
   0   7  11      610.25      664.95     41.41 o 
   1   7  11        3.18       24.77     16.46 o 
   2   7  11       19.63       35.90     15.94 o 
   3   7  11       25.94       46.53     21.35 o 
   4   7  11       14.56       16.64     16.71 o 
   5   7  11      157.05      172.90     34.16 o 
  -7   8  11        4.74       30.23     40.85 o 
  -6   8  11        0.03       34.39     33.46 o 
  -5   8  11       13.41       39.81     29.43 o 
  -4   8  11       95.53       58.64     27.58 o 
  -3   8  11      326.78      371.98     78.70 o 
  -2   8  11      143.83      150.74     26.97 o 
  -1   8  11      166.31      180.85     30.46 o 
   0   8  11       25.71       11.05     18.04 o 
   1   8  11      431.45      431.09     35.39 o 
   2   8  11      132.29      130.10     24.68 o 
   3   8  11       13.82       22.14     20.83 o 
   4   8  11       25.13       21.10     17.77 o 
   5   8  11       59.10       54.47     27.58 o 
  -7   9  11      120.17      129.70     51.47 o 
  -6   9  11       21.43       52.62     42.93 o 
  -5   9  11      142.90      152.78     57.24 o 
  -4   9  11      202.91      265.81     38.89 o 
  -3   9  11       18.25        2.79     19.28 o 
  -2   9  11       55.43       50.87     23.04 o 
  -1   9  11      429.24      423.64     43.72 o 
   0   9  11        5.94       34.83     24.81 o 
   1   9  11       66.40       52.49     17.42 o 
   2   9  11       16.46        6.81     15.63 o 
   3   9  11       40.33       30.34     25.59 o 
   4   9  11        0.29        0.65     16.87 o 
  -7  10  11       18.68       28.85     45.47 o 
  -6  10  11        3.12      -21.92     31.39 o 
  -5  10  11       62.01       93.18     30.91 o 
  -4  10  11       64.56       63.90     26.68 o 
  -3  10  11       19.23       14.69     24.00 o 
  -2  10  11       51.22       48.56     23.90 o 
  -1  10  11        0.73       -3.35     26.08 o 
   0  10  11       75.49       52.58     21.93 o 
   1  10  11      138.08      154.42     29.61 o 
   2  10  11      136.98      160.69     24.93 o 
   3  10  11       74.24       65.80     20.17 o 
   4  10  11        0.13       -5.77     16.91 o 
  -7  11  11       13.44       75.24     49.85 o 
  -6  11  11       56.08       95.32     45.70 o 
  -5  11  11        6.50        1.31     23.95 o 
  -4  11  11       95.23      121.85     36.70 o 
  -3  11  11       45.07       46.05     31.62 o 
  -2  11  11      278.36      259.52     39.57 o 
  -1  11  11        0.85      -19.35     51.47 o 
   0  11  11       76.55      112.37     41.54 o 
   1  11  11        8.30       17.68     18.63 o 
   2  11  11      158.94      178.91     33.20 o 
   3  11  11       12.44        9.85     17.72 o 
   4  11  11      405.81      387.00     37.97 o 
  -6  12  11       26.12       24.46     41.31 o 
  -5  12  11        0.12       -3.67     22.40 o 
  -4  12  11       25.84       72.82     26.46 o 
  -3  12  11       47.40       62.74     26.10 o 
  -2  12  11      226.15      203.74     51.70 o 
  -1  12  11       15.00       43.30     21.38 o 
   0  12  11        1.64        0.33     17.28 o 
   1  12  11      165.90      151.08     30.33 o 
   2  12  11       28.65       81.19     24.24 o 
   3  12  11        2.64       25.79     21.92 o 
   4  12  11      101.28      108.33     24.27 o 
  -6  13  11       48.22       34.45     31.06 o 
  -5  13  11      109.88      113.08     35.30 o 
  -4  13  11       33.13       62.44     26.62 o 
  -3  13  11        2.86       16.64     23.71 o 
  -2  13  11       12.66       47.36     24.05 o 
  -1  13  11      430.05      456.09     56.77 o 
   0  13  11       14.80       10.83     19.32 o 
   1  13  11       24.05       40.49     21.45 o 
   2  13  11        1.69       35.00     24.69 o 
   3  13  11       40.43       59.98     24.31 o 
  -5  14  11       27.68       38.77     30.08 o 
  -4  14  11       58.40       80.94     30.22 o 
  -3  14  11       21.17       34.97     25.33 o 
  -2  14  11       79.85       75.48     27.17 o 
  -1  14  11        0.31      -14.89     19.31 o 
   0  14  11        2.01      -13.62     28.50 o 
   1  14  11       18.80       20.57     26.19 o 
   2  14  11       37.99       13.33     21.34 o 
   3  14  11       65.59       65.49     27.11 o 
  -5  15  11        1.75        4.42     29.67 o 
  -4  15  11       23.04       20.77     37.39 o 
  -3  15  11       62.61       36.64     30.00 o 
  -2  15  11      208.98      162.52     35.14 o 
  -1  15  11       41.66       54.40     24.15 o 
   0  15  11       59.15       50.76     24.70 o 
   1  15  11       40.51       40.47     38.20 o 
   2  15  11       12.34       72.45     26.41 o 
   3  15  11       92.25      137.32     45.93 o 
  -4  16  11        5.93       24.65     38.66 o 
  -3  16  11       41.86       31.24     28.82 o 
  -2  16  11       24.45       13.27     21.77 o 
  -1  16  11       20.48       31.04     23.36 o 
   0  16  11       79.24       94.84     27.61 o 
   1  16  11      303.42      330.42     44.14 o 
   2  16  11       73.76       98.64     28.27 o 
  -4  17  11       10.55       56.30     34.16 o 
  -3  17  11       35.36       13.85     27.44 o 
  -2  17  11       26.17       43.98     25.85 o 
  -1  17  11      152.97      201.47     74.20 o 
   0  17  11        4.25      -28.44     18.96 o 
   1  17  11        0.13       16.91     33.81 o 
   2  17  11        0.15       34.39     33.70 o 
  -3  18  11       52.00        1.34     52.39 o 
  -2  18  11        8.78       18.52     25.56 o 
  -1  18  11       31.35       52.82     39.81 o 
   0  18  11       10.23       10.78     24.13 o 
   1  18  11      124.75      113.55     44.77 o 
  -2  19  11        7.63       61.62     43.85 o 
  -1  19  11        1.89       20.08     40.62 o 
   0  19  11       44.19        8.08     34.39 o 
  -4   0  12        0.51        0.23     27.00 o 
  -2   0  12      700.54      587.59     68.31 o 
   0   0  12      126.50      126.01     40.39 o 
   2   0  12      164.23      261.94     55.85 o 
   4   0  12        9.57       -1.38     33.70 o 
  -5   1  12        6.17       72.47     36.00 o 
  -4   1  12      489.84      407.11     61.16 o 
  -3   1  12      188.24      207.28     30.92 o 
  -2   1  12      101.39      116.20     25.30 o 
  -1   1  12      122.82       85.71     25.27 o 
   0   1  12      134.22      247.31     56.54 o 
   1   1  12       13.19       -1.02     21.46 o 
   2   1  12        0.95       12.44     24.35 o 
   3   1  12       83.11      153.27     33.13 o 
   4   1  12       11.57       27.65     25.46 o 
  -5   2  12       47.01       65.54     35.54 o 
  -4   2  12       69.13       39.00     33.23 o 
  -3   2  12      370.29      406.02     42.07 o 
  -2   2  12        1.23        1.12     16.40 o 
  -1   2  12       13.94      -10.98     16.08 o 
   0   2  12       27.93        9.63     15.95 o 
   1   2  12       62.59       69.20     19.67 o 
   2   2  12       42.54       65.21     19.59 o 
   3   2  12      334.40      358.97     35.75 o 
   4   2  12       37.31       33.99     26.75 o 
  -6   3  12       35.52      103.16     44.08 o 
  -5   3  12       67.79      116.78     40.85 o 
  -4   3  12      159.11      120.40     68.89 o 
  -3   3  12       61.98       74.09     24.39 o 
  -2   3  12       69.58       67.79     18.56 o 
  -1   3  12      197.57      248.75     27.82 o 
   0   3  12       75.82      130.61     21.92 o 
   1   3  12      113.13      134.53     23.16 o 
   2   3  12       45.18       73.56     20.11 o 
   3   3  12       39.01       55.37     20.16 o 
   4   3  12      171.40      211.51     30.38 o 
  -6   4  12        0.94       36.28     26.83 o 
  -5   4  12        2.04       13.01     22.77 o 
  -4   4  12        6.74       24.70     21.29 o 
  -3   4  12       22.82       15.04     21.00 o 
  -2   4  12      602.76      598.61     49.31 o 
  -1   4  12        4.72       11.43     15.52 o 
   0   4  12        7.45       44.80     17.31 o 
   1   4  12       17.85       38.09     17.00 o 
   2   4  12      388.53      410.47     36.42 o 
   3   4  12        1.62       26.63     18.77 o 
   4   4  12        0.08       30.71     21.48 o 
  -7   5  12        2.35       57.00     46.85 o 
  -6   5  12       24.55       75.73     30.76 o 
  -5   5  12       47.93       30.16     24.40 o 
  -4   5  12        3.68       32.99     45.58 o 
  -3   5  12       29.09       42.38     36.46 o 
  -2   5  12        0.52      -14.30     17.54 o 
  -1   5  12      282.30      280.23     30.17 o 
   0   5  12      104.78      122.29     20.89 o 
   1   5  12       12.45       43.05     17.22 o 
   2   5  12       25.86       40.19     24.36 o 
   3   5  12      119.05      170.86     27.35 o 
   4   5  12       40.81       78.68     22.79 o 
  -6   6  12        3.67       -1.20     35.54 o 
  -5   6  12       13.14       32.77     36.00 o 
  -4   6  12      188.76      237.84     36.46 o 
  -3   6  12       80.10       90.43     26.38 o 
  -2   6  12        7.23      -23.41     17.83 o 
  -1   6  12       84.07       75.29     25.33 o 
   0   6  12       22.62       17.00     27.67 o 
   1   6  12       78.52      127.28     22.95 o 
   2   6  12       41.02       83.43     22.16 o 
   3   6  12       36.03       41.43     18.75 o 
   4   6  12        0.03       -0.20     22.44 o 
  -6   7  12       36.55       77.95     30.50 o 
  -5   7  12       55.20      116.32     47.08 o 
  -4   7  12       34.43       13.30     23.29 o 
  -3   7  12        2.14       23.30     41.66 o 
  -2   7  12        1.68       24.03     21.75 o 
  -1   7  12      430.17      415.64     45.69 o 
   0   7  12        0.52      -11.88     16.02 o 
   1   7  12      230.15      342.09     39.21 o 
   2   7  12       18.28        5.15     19.65 o 
   3   7  12       35.54       24.41     30.86 o 
   4   7  12       47.24       49.60     27.56 o 
  -6   8  12       14.21       46.39     29.77 o 
  -5   8  12       16.66       59.08     43.39 o 
  -4   8  12       22.16       38.07     33.58 o 
  -3   8  12        7.79       16.38     31.96 o 
  -2   8  12      178.69      206.09     34.92 o 
  -1   8  12       53.79       63.19     24.89 o 
   0   8  12       24.64       53.37     22.89 o 
   1   8  12      202.57      220.40     29.70 o 
   2   8  12      424.27      497.78     40.59 o 
   3   8  12       42.86       20.16     18.61 o 
  -6   9  12       33.48       90.42     35.49 o 
  -5   9  12        0.04       31.62     33.21 o 
  -4   9  12      110.27      184.77     35.49 o 
  -3   9  12       16.50       63.40     24.35 o 
  -2   9  12       30.64       21.08     22.46 o 
  -1   9  12       30.07       91.21     26.06 o 
   0   9  12      584.16      587.28     81.93 o 
   1   9  12       58.82       82.44     33.81 o 
   2   9  12        0.08       25.79     17.72 o 
   3   9  12        2.74        4.78     17.75 o 
  -6  10  12      126.63      168.48     40.42 o 
  -5  10  12        0.54        4.68     49.97 o 
  -4  10  12       75.02      103.75     29.22 o 
  -3  10  12       93.05       87.81     27.67 o 
  -2  10  12        0.70      -26.41     18.17 o 
  -1  10  12        1.90       23.53     20.50 o 
   0  10  12       11.56       30.27     22.35 o 
   1  10  12      252.33      209.43     34.41 o 
   2  10  12      125.36       79.64     29.43 o 
   3  10  12        2.75       18.73     18.25 o 
  -5  11  12      167.77      175.20    144.36 o 
  -4  11  12        0.01        3.44     23.17 o 
  -3  11  12        0.73       -1.70     22.16 o 
  -2  11  12        0.27       11.08     22.16 o 
  -1  11  12      102.67      117.33     28.16 o 
   0  11  12       73.12       77.96     54.00 o 
   1  11  12       11.92       48.23     24.97 o 
   2  11  12        4.97      -24.20     56.43 o 
   3  11  12       21.46       60.67     24.29 o 
  -5  12  12        1.64       25.81     33.44 o 
  -4  12  12       22.32       58.71     41.08 o 
  -3  12  12      102.96       44.56     65.77 o 
  -2  12  12       33.76       25.72     31.27 o 
  -1  12  12       13.75       16.17     22.12 o 
   0  12  12       14.85       -9.64     20.23 o 
   1  12  12       67.51      116.52     30.23 o 
   2  12  12       16.00       25.83     24.45 o 
  -5  13  12        0.88       51.53     34.80 o 
  -4  13  12       59.19       68.82     26.34 o 
  -3  13  12       55.53       78.72     29.78 o 
  -2  13  12      112.06       93.73     28.32 o 
  -1  13  12       86.03       68.54     27.25 o 
   0  13  12      186.63      155.45     34.32 o 
   1  13  12       37.98       40.49     29.54 o 
   2  13  12        0.81      -23.71     25.73 o 
  -4  14  12       67.04       81.53     28.38 o 
  -3  14  12       24.20       78.65     64.74 o 
  -2  14  12        5.63      -24.37     23.13 o 
  -1  14  12      147.07      156.76     34.24 o 
   0  14  12        8.89       24.67     30.58 o 
   1  14  12      123.57       95.14     28.93 o 
  -3  15  12        3.11       19.26     26.64 o 
  -2  15  12       36.40       39.83     27.32 o 
  -1  15  12       50.38       20.58     27.11 o 
   0  15  12        4.27       22.79     25.76 o 
   1  15  12       81.69       54.28     67.27 o 
  -2  16  12       32.22       13.45     23.74 o 
  -1  16  12      112.39      126.49     43.04 o 
   0  16  12       18.69       18.69     37.39 o 
  -3   0  13       57.68       61.85     33.00 o 
  -1   0  13      252.28      255.48     52.39 o 
   1   0  13        7.75       39.00     36.23 o 
   3   0  13      235.44      205.63     54.00 o 
  -4   1  13       37.07       90.47     39.00 o 
  -3   1  13        0.29      -21.32     18.90 o 
  -2   1  13        1.58       -0.45     18.73 o 
  -1   1  13       44.55       66.17     23.72 o 
   0   1  13      175.14      199.31     35.88 o 
   1   1  13      117.16      167.35     35.56 o 
   2   1  13       20.34       50.94     26.00 o 
   3   1  13       38.18        6.39     40.85 o 
  -4   2  13      175.48      123.24     45.23 o 
  -3   2  13        7.52       25.39     29.31 o 
  -2   2  13       15.03        7.33     41.43 o 
  -1   2  13        1.33       -1.75     20.15 o 
   0   2  13        2.75       -6.10     44.89 o 
   1   2  13        9.89       19.70     22.55 o 
   2   2  13      202.16      237.76     42.00 o 
   3   2  13       17.30       36.44     34.50 o 
  -5   3  13        5.12       -3.46     28.62 o 
  -4   3  13       77.05       44.08     34.62 o 
  -3   3  13        9.57       17.54     29.77 o 
  -2   3  13        4.82       -8.08     26.77 o 
  -1   3  13        3.53       -5.73     30.46 o 
   0   3  13      179.45      213.02     36.12 o 
   1   3  13        6.12        6.30     25.04 o 
   2   3  13       13.08       20.24     26.43 o 
   3   3  13      204.72      263.56     57.93 o 
  -5   4  13        3.56       48.23     37.85 o 
  -4   4  13       54.17       54.47     34.39 o 
  -3   4  13       85.12       61.16     33.70 o 
  -2   4  13        4.88       36.00     32.77 o 
  -1   4  13      114.95      204.49     27.07 o 
   0   4  13        7.98        7.97     17.50 o 
   1   4  13      114.54      163.32     44.90 o 
   2   4  13        7.19       36.12     19.61 o 
   3   4  13      146.44      147.44     32.96 o 
  -5   5  13       21.79       78.47     40.39 o 
  -4   5  13        8.64       -6.99     23.78 o 
  -3   5  13       69.19       59.51     36.81 o 
  -2   5  13       46.53       80.69     23.81 o 
  -1   5  13       78.87       67.03     24.33 o 
   0   5  13       27.08       25.90     18.45 o 
   1   5  13       87.22      107.67     24.79 o 
   2   5  13       22.95       36.42     20.33 o 
  -5   6  13       12.74       64.11     32.31 o 
  -4   6  13       15.86       24.86     49.16 o 
  -3   6  13       14.02       29.43     32.31 o 
  -2   6  13      101.70       80.92     39.70 o 
  -1   6  13        0.55       22.45     21.49 o 
   0   6  13      108.22      113.49     27.54 o 
   1   6  13       81.76      149.70     26.59 o 
   2   6  13      266.64      280.02     33.12 o 
  -5   7  13      110.81      149.03     36.47 o 
  -4   7  13       25.42       15.21     24.32 o 
  -3   7  13       34.62       36.39     23.01 o 
  -2   7  13        2.52       15.30     21.36 o 
  -1   7  13        6.09        0.01     19.30 o 
   0   7  13      134.44      125.87     31.09 o 
   1   7  13       38.70       38.68     25.37 o 
   2   7  13        2.41       24.61     19.98 o 
  -5   8  13       42.70       10.15     39.00 o 
  -4   8  13       17.79       13.36     24.28 o 
  -3   8  13        6.02       27.25     25.50 o 
  -2   8  13       26.83       21.56     23.32 o 
  -1   8  13       30.24       41.86     29.77 o 
   0   8  13        0.96       19.89     23.26 o 
   1   8  13       47.50      156.13     46.27 o 
   2   8  13      233.03      222.46     36.93 o 
  -5   9  13       72.04       57.00     47.08 o 
  -4   9  13        0.11      -15.28     25.03 o 
  -3   9  13       43.42       51.42     27.38 o 
  -2   9  13        0.40       15.15     26.43 o 
  -1   9  13       84.20       78.61     39.93 o 
   0   9  13       49.70       36.47     25.66 o 
   1   9  13       55.21       42.22     25.09 o 
   2   9  13        4.14       38.08     32.08 o 
  -4  10  13       27.76       26.75     27.48 o 
  -3  10  13       19.36       36.25     26.93 o 
  -2  10  13        2.58       25.35     24.84 o 
  -1  10  13        3.79       18.05     23.06 o 
   0  10  13        0.14       -9.59     20.66 o 
   1  10  13        5.62       18.57     22.11 o 
  -4  11  13       85.44      114.95     33.66 o 
  -3  11  13       28.13       22.03     26.12 o 
  -2  11  13        4.38       17.41     23.00 o 
  -1  11  13       26.23       38.44     26.52 o 
   0  11  13      160.49      207.70     36.45 o 
   1  11  13        4.03       57.93     37.62 o 
  -3  12  13       47.30       56.81     29.12 o 
  -2  12  13       16.65       24.37     34.73 o 
  -1  12  13      131.59      138.70     33.86 o 
   0  12  13        3.19      104.55     39.23 o 
  -2  13  13       14.98        2.77     36.00 o 
  -1  13  13      110.03      195.25     54.93 o 
  -2   0  14       77.97       98.08     38.31 o 
   0   0  14       30.37       13.85     36.70 o 
  -3   1  14       43.24       27.93     36.93 o 
  -2   1  14        0.06       12.23     24.58 o 
  -1   1  14       45.52       20.38     24.67 o 
   0   1  14       39.77       80.06     28.85 o 
   1   1  14       48.48       29.25     55.62 o 
  -4   2  14       16.60      -20.31     33.00 o 
  -3   2  14       65.61       78.47     40.62 o 
  -2   2  14        2.58        5.77     29.31 o 
  -1   2  14        2.26        5.43     25.70 o 
   0   2  14        2.72       -4.31     26.26 o 
   1   2  14       14.62        2.49     39.12 o 
  -4   3  14       31.57       42.23     38.31 o 
  -3   3  14       66.73       46.39     36.23 o 
  -2   3  14       22.74       60.24     35.77 o 
  -1   3  14       28.43      -13.39     31.39 o 
   0   3  14       28.39      -14.26     23.62 o 
   1   3  14       12.54       -8.00     34.39 o 
  -4   4  14        0.25       59.08     39.93 o 
  -3   4  14       19.23       24.23     35.54 o 
  -2   4  14       85.68      120.47     44.08 o 
  -1   4  14        1.88       -8.31     28.16 o 
   0   4  14       68.18       63.89     27.93 o 
  -4   5  14       63.92       91.62     41.54 o 
  -3   5  14       44.41       76.16     36.93 o 
  -2   5  14        9.31       36.46     37.62 o 
  -1   5  14        2.24       -0.92     36.00 o 
   0   5  14       50.28       39.00     37.16 o 
  -3   6  14       92.56      143.78     45.00 o 
  -2   6  14        0.34        4.38     34.39 o 
  -1   6  14       64.98       64.16     39.93 o 
   0   6  14        0.19        2.91     23.65 o 
  -3   7  14       54.09       81.59     29.37 o 
  -2   7  14        0.99       -2.48     24.73 o 
  -1   7  14        0.42        7.43     46.97 o 
   0   7  14        3.04       38.54     35.77 o 
  -2   8  14       28.06       40.94     27.83 o 
  -1   8  14      142.42      164.32     50.54 o 
                                                 
